# Supplementary material for: ﻿Revision of the water scavenger beetle genus Notionotus Spangler, 1972 in the Neotropical Region (Coleoptera, Hydrophilidae, Enochrinae)
Source: Zookeys. 2022 Jul 1;1109:141–91. doi: 10.3897/zookeys.1109.80775 (PMC9848793; doi:10.3897/zookeys.1109.80775)
Supplement: XML Treatment for Notionotus giraldoi [file zookeys.1109.80775-treatment4.xml]

<!DOCTYPE tp:taxon-treatment
  PUBLIC "-//TaxonX//DTD Taxonomic Treatment Publishing DTD v0 20100105//EN" "tax-treatment-NSO.dtd">
<tp:taxon-treatment xmlns:tp="http://www.plazi.org/taxpub"><tp:treatment-meta><kwd-group><label>Taxon classification</label><kwd>
                <named-content content-type="kingdom">Animalia</named-content>
              </kwd><kwd>
                <named-content content-type="order">Coleoptera</named-content>
              </kwd><kwd>
                <named-content content-type="family">Hydrophilidae</named-content>
              </kwd></kwd-group><mixed-citation publication-type="journal"><person-group><name><surname>González-Rodríguez</surname><given-names>Liza M.</given-names></name><name><surname>Short</surname><given-names>Andrew Edward Z.</given-names></name></person-group><article-title>﻿Revision of the water scavenger beetle genus <italic><tp:taxon-name><tp:taxon-name-part taxon-name-part-type="genus" reg="Notionotus">Notionotus</tp:taxon-name-part></tp:taxon-name></italic> Spangler, 1972 in the Neotropical Region (<tp:taxon-name><tp:taxon-name-part taxon-name-part-type="order">Coleoptera</tp:taxon-name-part></tp:taxon-name>, <tp:taxon-name><tp:taxon-name-part taxon-name-part-type="family">Hydrophilidae</tp:taxon-name-part></tp:taxon-name>, <tp:taxon-name><tp:taxon-name-part taxon-name-part-type="subfamily">Enochrinae</tp:taxon-name-part></tp:taxon-name>)</article-title><source>Zookeys</source><day>01</day><month>07</month><year>2022</year><volume>1109</volume><fpage>141</fpage><lpage>191</lpage><pub-id pub-id-type="doi">10.3897/zookeys.1109.80775</pub-id></mixed-citation></tp:treatment-meta><tp:nomenclature><label>﻿</label><tp:taxon-name>
              <object-id xmlns:xlink="http://www.w3.org/1999/xlink" content-type="arpha" xlink:type="simple">DE5FE268-20BA-5CAA-B1C5-2315B54C204C</object-id>
              <tp:taxon-name-part taxon-name-part-type="genus" reg="Notionotus">Notionotus</tp:taxon-name-part>
              <tp:taxon-name-part taxon-name-part-type="species" reg="giraldoi">giraldoi</tp:taxon-name-part>
              <object-id xmlns:xlink="http://www.w3.org/1999/xlink" content-type="zoobank" xlink:type="simple">http://zoobank.org/05F6195D-EB81-47FB-B7FD-2256F49D877F</object-id>
            </tp:taxon-name><tp:taxon-status xmlns:xlink="http://www.w3.org/1999/xlink" xlink:type="simple">sp. nov.</tp:taxon-status><xref ref-type="fig" rid="F4">Figs 4I</xref><xref ref-type="fig" rid="F7">, 7D</xref><xref ref-type="fig" rid="F13">, 13A</xref><xref ref-type="fig" rid="F14">, 14</xref></tp:nomenclature><tp:treatment-sec sec-type="type material" id="SECID0ETLBI"><title>Type material.</title><p><bold><italic>Holotype</italic> (male)</bold>: “BRAZIL: Rondonia: Novo [<italic>sic</italic>: Nova] Uniao/ <named-content xmlns:xlink="http://www.w3.org/1999/xlink" content-type="dwc:verbatimCoordinates" xlink:type="simple"><named-content content-type="geo-json" specific-use="{&#34;type&#34;:&#34;Point&#34;,&#34;coordinates&#34;:[-62.377000,-10.917640]}" id="NCID0EDMBI" xlink:type="simple">-10.91764°, -62.377°</named-content></named-content>, 359 m/ Vale do Cachoeiras; 10.vii.2018/ leg. Short; Margin of rocky/ stream; BR18-0710-02B” (<named-content xmlns:xlink="http://www.w3.org/1999/xlink" content-type="dwc:institutional_code" xlink:title="Instituto Nacional de Pesquisas da Amazônia" xlink:href="http://grbio.org/institution/instituto-nacional-de-pesquisas-da-amazonia" xlink:type="simple">INPA</named-content>). <bold><italic>Paratypes</italic> (56 exs.): Brazil: Mato Grosso do Sul State</bold>: Rio Bento Gomes (Pantanal), Campo Allegre I, <named-content xmlns:xlink="http://www.w3.org/1999/xlink" content-type="dwc:verbatimCoordinates" xlink:type="simple"><named-content content-type="geo-json" specific-use="{&#34;type&#34;:&#34;Point&#34;,&#34;coordinates&#34;:[-56.550000,-15.750000]}" id="NCID0ETMBI" xlink:type="simple">15°45'S, 56°33'W</named-content></named-content>, 1993–1994, leg. E. Stuhr, spring-fed brook, (9 exs., <named-content xmlns:xlink="http://www.w3.org/1999/xlink" content-type="dwc:institutional_code" xlink:title="Naturhistorisches Museum, Vienna" xlink:href="http://grbio.org/institution/naturhistorisches-museum-wien-1" xlink:type="simple">NMW</named-content>, <named-content xmlns:xlink="http://www.w3.org/1999/xlink" content-type="dwc:institutional_code" xlink:title="Snow Entomological Collection, University of Kansas" xlink:href="http://grbio.org/institution/university-kansas-biodiversity-institute" xlink:type="simple">SEMC</named-content>). <bold>Rondonia State</bold>: Same data as holotype (13 exs., <named-content xmlns:xlink="http://www.w3.org/1999/xlink" content-type="dwc:institutional_code" xlink:title="Snow Entomological Collection, University of Kansas" xlink:href="http://grbio.org/institution/university-kansas-biodiversity-institute" xlink:type="simple">SEMC</named-content>, including DNA Voucher SLE2334); same data except margin of rocky stream with waterfall (12 exs., <named-content xmlns:xlink="http://www.w3.org/1999/xlink" content-type="dwc:institutional_code" xlink:title="Snow Entomological Collection, University of Kansas" xlink:href="http://grbio.org/institution/university-kansas-biodiversity-institute" xlink:type="simple">SEMC</named-content>); same data except small sandy-bottom stream margin BR18-0710-02A (20 exs., <named-content xmlns:xlink="http://www.w3.org/1999/xlink" content-type="dwc:institutional_code" xlink:title="Instituto Nacional de Pesquisas da Amazônia" xlink:href="http://grbio.org/institution/instituto-nacional-de-pesquisas-da-amazonia" xlink:type="simple">INPA</named-content>, <named-content xmlns:xlink="http://www.w3.org/1999/xlink" content-type="dwc:institutional_code" xlink:title="Snow Entomological Collection, University of Kansas" xlink:href="http://grbio.org/institution/university-kansas-biodiversity-institute" xlink:type="simple">SEMC</named-content>, including DNA voucher SLE2088); same data except flotation of marginal root mats, BR18-0711-01C (1 ex., <named-content xmlns:xlink="http://www.w3.org/1999/xlink" content-type="dwc:institutional_code" xlink:title="Snow Entomological Collection, University of Kansas" xlink:href="http://grbio.org/institution/university-kansas-biodiversity-institute" xlink:type="simple">SEMC</named-content>); Ji-Parana (27 km SW), Rio Urupa, rock pools along margins of river, <named-content xmlns:xlink="http://www.w3.org/1999/xlink" content-type="dwc:verbatimCoordinates" xlink:type="simple"><named-content content-type="geo-json" specific-use="{&#34;type&#34;:&#34;Point&#34;,&#34;coordinates&#34;:[-62.144650,-11.036180]}" id="NCID0EZNBI" xlink:type="simple">-11.03618, -62.14465</named-content></named-content>, 135 m, leg. Short, 10.vii.2018, rock pools along margins of river, BR18-0710-01A (1 ex., <named-content xmlns:xlink="http://www.w3.org/1999/xlink" content-type="dwc:institutional_code" xlink:title="Snow Entomological Collection, University of Kansas" xlink:href="http://grbio.org/institution/university-kansas-biodiversity-institute" xlink:type="simple">SEMC</named-content>, DNA voucher SLE2332).</p></tp:treatment-sec><tp:treatment-sec sec-type="Differential diagnosis" id="SECID0ECOBI"><title>Differential diagnosis.</title><p>The dorsal coloration, shape of the elevation of the mesoventrite, area of pubescence on the metafemur and degree of impression of the ground punctation of <italic><tp:taxon-name><tp:taxon-name-part taxon-name-part-type="genus" reg="Notionotus">Notionotus</tp:taxon-name-part><tp:taxon-name-part taxon-name-part-type="species" reg="giraldoi">giraldoi</tp:taxon-name-part></tp:taxon-name></italic> are very similar to <italic><tp:taxon-name><tp:taxon-name-part taxon-name-part-type="genus" reg="Notionotus">N.</tp:taxon-name-part><tp:taxon-name-part taxon-name-part-type="species" reg="dilucidus">dilucidus</tp:taxon-name-part></tp:taxon-name></italic>, <italic><tp:taxon-name><tp:taxon-name-part taxon-name-part-type="genus" reg="Notionotus">N.</tp:taxon-name-part><tp:taxon-name-part taxon-name-part-type="species" reg="mexicanus">mexicanus</tp:taxon-name-part></tp:taxon-name></italic>, <italic><tp:taxon-name><tp:taxon-name-part taxon-name-part-type="genus" reg="Notionotus">N.</tp:taxon-name-part><tp:taxon-name-part taxon-name-part-type="species" reg="tricarinatus">tricarinatus</tp:taxon-name-part></tp:taxon-name></italic>. It can be distinguished only by its aedeagus, including the unique shape of the parameres with a depression of the inner margin, as well as by the abrupt narrowing in the midlength of the median lobe (Fig. <xref ref-type="fig" rid="F7">7D</xref>).</p></tp:treatment-sec><tp:treatment-sec sec-type="description" id="SECID0EYPBI"><title>Description.</title><p><bold><italic>Size and form</italic></bold>: Body length 1.7–1.9 mm. Body form elongate oval, convex in lateral view (Fig. <xref ref-type="fig" rid="F4">4I</xref>). <bold><italic>Color and punctation</italic></bold>: Dorsally yellow, head yellow; pronotum paler than elytra, with two small black round spots along posterior margin (Fig. <xref ref-type="fig" rid="F4">4I</xref>). Ventrally brown; maxillary palps, mouthparts, antennae (antennal club slightly darker) and legs yellow. Clypeus and labrum with dense, fine, and weakly impressed ground punctation (punctures separated by 2 × their width); pronotum and elytra with ground punctation fine, weakly impressed and sparser than on head (punctures separated by 3 × their width). <bold><italic>Head</italic></bold>: Clypeus and labrum shallowly emarginate anteromedially, lateral margins of the labrum bearing setae. <bold><italic>Thorax</italic></bold>: Prosternum carinate medially, strongly raised, pointing anteriorly and acute. Elevation of mesoventrite with one transversal ridge, elevated medially, lateral sides concave; longitudinal ridge sharp, the point where the two ridges merged rounded and obtuse (e.g., Fig. <xref ref-type="fig" rid="F10">10A, B</xref>); elevation flat in lateral view; mesoventrite with triangular shape in ventral view. Metaventrite convex in the median region, pubescent with narrow glabrous patch on the medial and posterolateral area, medial region patch drop-shaped; anterior margin extending to mesoventrite elevation. Metafemora densely covered with hydrofuge pubescence on basal three-quarters. <bold><italic>Abdomen</italic></bold>: Abdominal ventrites very densely pubescent. Aedeagus (Fig. <xref ref-type="fig" rid="F7">7D</xref>) with basal piece nearly the same length of a paramere. Base of the parameres slightly narrower than the base of the median lobe; outer margins sinuate, inner margins depressed in the midlength, depression extending to apex without reaching it; apex of parameres wide and blunt. Median lobe length almost equal to the parameres, wide at basal region, narrowing abruptly in the midlength, apical third slender, narrow, and rounded.</p></tp:treatment-sec><tp:treatment-sec sec-type="etymology" id="SECID0E6QBI"><title>Etymology.</title><p>L. M. González-Rodríguez names this species in honor of Juan José Giraldo Gutiérrez in gratitude for the encouragement and support in her career.</p></tp:treatment-sec><tp:treatment-sec sec-type="distribution" id="SECID0EERBI"><title>Distribution.</title><p>Known from several localities in the Brazilian States of Rondonia and Mato Grosso do Sul (Fig. <xref ref-type="fig" rid="F14">14</xref>).</p></tp:treatment-sec><tp:treatment-sec sec-type="Life history" id="SECID0EORBI"><title>Life history.</title><p>This species was collected along the margins of two adjacent streams, one with a sandy bottom and one with a rocky bottom (Fig. <xref ref-type="fig" rid="F13">13A</xref>). Specimens were collected by agitating the sand and detritus along the stream margin as well as washing root mats in tubs of water.</p></tp:treatment-sec><tp:treatment-sec><!--Section generated to contain objects referenced in tp:taxon-treatment.--><fig id="F4" position="float" orientation="portrait"><object-id xmlns:xlink="http://www.w3.org/1999/xlink" content-type="doi" xlink:type="simple">10.3897/zookeys.1109.80775.figure4</object-id><object-id xmlns:xlink="http://www.w3.org/1999/xlink" content-type="arpha" xlink:type="simple">75D392B5-D3DC-524E-BD26-BF8C90694E77</object-id><label>Figure 4.</label><caption><p>Habitus of <italic><tp:taxon-name><tp:taxon-name-part taxon-name-part-type="genus" reg="Notionotus">Notionotus</tp:taxon-name-part></tp:taxon-name></italic> spp.: <bold>A</bold><italic><tp:taxon-name><tp:taxon-name-part taxon-name-part-type="genus" reg="Notionotus">N.</tp:taxon-name-part><tp:taxon-name-part taxon-name-part-type="species" reg="bicolor">bicolor</tp:taxon-name-part></tp:taxon-name></italic> (paratype) <bold>B</bold><italic><tp:taxon-name><tp:taxon-name-part taxon-name-part-type="genus" reg="Notionotus">N.</tp:taxon-name-part><tp:taxon-name-part taxon-name-part-type="species" reg="patamona">patamona</tp:taxon-name-part></tp:taxon-name></italic> (holotype) <bold>C</bold><italic><tp:taxon-name><tp:taxon-name-part taxon-name-part-type="genus" reg="Notionotus">N.</tp:taxon-name-part><tp:taxon-name-part taxon-name-part-type="species" reg="brunbadius">brunbadius</tp:taxon-name-part></tp:taxon-name></italic> (holotype) <bold>D</bold><italic><tp:taxon-name><tp:taxon-name-part taxon-name-part-type="genus" reg="Notionotus">N.</tp:taxon-name-part><tp:taxon-name-part taxon-name-part-type="species" reg="insignitus">insignitus</tp:taxon-name-part></tp:taxon-name></italic> (paratype) <bold>E</bold><italic><tp:taxon-name><tp:taxon-name-part taxon-name-part-type="genus" reg="Notionotus">N.</tp:taxon-name-part><tp:taxon-name-part taxon-name-part-type="species" reg="juma">juma</tp:taxon-name-part></tp:taxon-name></italic> (paratype) <bold>F</bold><italic><tp:taxon-name><tp:taxon-name-part taxon-name-part-type="genus" reg="Notionotus">N.</tp:taxon-name-part><tp:taxon-name-part taxon-name-part-type="species" reg="parvus">parvus</tp:taxon-name-part></tp:taxon-name></italic> (holotype) <bold>G</bold><italic><tp:taxon-name><tp:taxon-name-part taxon-name-part-type="genus" reg="Notionotus">N.</tp:taxon-name-part><tp:taxon-name-part taxon-name-part-type="species" reg="garciae">garciae</tp:taxon-name-part></tp:taxon-name></italic> (paratype) <bold>H</bold><italic><tp:taxon-name><tp:taxon-name-part taxon-name-part-type="genus" reg="Notionotus">N.</tp:taxon-name-part><tp:taxon-name-part taxon-name-part-type="species" reg="vatius">vatius</tp:taxon-name-part></tp:taxon-name></italic> (holotype) <bold>I</bold><italic><tp:taxon-name><tp:taxon-name-part taxon-name-part-type="genus" reg="Notionotus">N.</tp:taxon-name-part><tp:taxon-name-part taxon-name-part-type="species" reg="giraldoi">giraldoi</tp:taxon-name-part></tp:taxon-name></italic> (paratype) <bold>J</bold><italic><tp:taxon-name><tp:taxon-name-part taxon-name-part-type="genus" reg="Notionotus">N.</tp:taxon-name-part><tp:taxon-name-part taxon-name-part-type="species" reg="bifidus">bifidus</tp:taxon-name-part></tp:taxon-name></italic> (paratype) <bold>K</bold><italic><tp:taxon-name><tp:taxon-name-part taxon-name-part-type="genus" reg="Notionotus">N.</tp:taxon-name-part><tp:taxon-name-part taxon-name-part-type="species" reg="peruensis">peruensis</tp:taxon-name-part></tp:taxon-name></italic> (holotype).</p></caption><graphic xmlns:xlink="http://www.w3.org/1999/xlink" xlink:href="zookeys-1109-141_article-80775__-g004.jpg" position="float" orientation="portrait" xlink:type="simple" id="oo_709481.jpg"><uri content-type="original_file" xlink:type="simple">https://binary.pensoft.net/fig/709481</uri></graphic></fig><fig id="F7" position="float" orientation="portrait"><object-id xmlns:xlink="http://www.w3.org/1999/xlink" content-type="doi" xlink:type="simple">10.3897/zookeys.1109.80775.figure7</object-id><object-id xmlns:xlink="http://www.w3.org/1999/xlink" content-type="arpha" xlink:type="simple">D9745323-40FD-583D-A8D7-E1140D790805</object-id><label>Figure 7.</label><caption><p>Aedeagi of <italic><tp:taxon-name><tp:taxon-name-part taxon-name-part-type="genus" reg="Notionotus">Notionotus</tp:taxon-name-part><tp:taxon-name-part taxon-name-part-type="species" reg="liparus">liparus</tp:taxon-name-part></tp:taxon-name></italic> species group <bold>A</bold><italic><tp:taxon-name><tp:taxon-name-part taxon-name-part-type="genus" reg="Notionotus">N.</tp:taxon-name-part><tp:taxon-name-part taxon-name-part-type="species" reg="liparus">liparus</tp:taxon-name-part></tp:taxon-name></italic> (non-type specimen) <bold>B</bold><italic><tp:taxon-name><tp:taxon-name-part taxon-name-part-type="genus" reg="Notionotus">N.</tp:taxon-name-part><tp:taxon-name-part taxon-name-part-type="species" reg="mexicanus">mexicanus</tp:taxon-name-part></tp:taxon-name></italic> (holotype) <bold>C</bold><italic><tp:taxon-name><tp:taxon-name-part taxon-name-part-type="genus" reg="Notionotus">N.</tp:taxon-name-part><tp:taxon-name-part taxon-name-part-type="species" reg="vatius">vatius</tp:taxon-name-part></tp:taxon-name></italic> (holotype) <bold>D</bold><italic><tp:taxon-name><tp:taxon-name-part taxon-name-part-type="genus" reg="Notionotus">N.</tp:taxon-name-part><tp:taxon-name-part taxon-name-part-type="species" reg="giraldoi">giraldoi</tp:taxon-name-part></tp:taxon-name></italic> (holotype).</p></caption><graphic xmlns:xlink="http://www.w3.org/1999/xlink" xlink:href="zookeys-1109-141_article-80775__-g007.jpg" position="float" orientation="portrait" xlink:type="simple" id="oo_709484.jpg"><uri content-type="original_file" xlink:type="simple">https://binary.pensoft.net/fig/709484</uri></graphic></fig><fig id="F13" position="float" orientation="portrait"><object-id xmlns:xlink="http://www.w3.org/1999/xlink" content-type="doi" xlink:type="simple">10.3897/zookeys.1109.80775.figure13</object-id><object-id xmlns:xlink="http://www.w3.org/1999/xlink" content-type="arpha" xlink:type="simple">5986F9D9-0AFB-59FB-BF7B-28635D504F3B</object-id><label>Figure 13.</label><caption><p>Habitat of <italic><tp:taxon-name><tp:taxon-name-part taxon-name-part-type="genus" reg="Notionotus">Notionotus</tp:taxon-name-part></tp:taxon-name></italic> spp. <bold>A</bold> type locality and habitat of <italic><tp:taxon-name><tp:taxon-name-part taxon-name-part-type="genus" reg="Notionotus">N.</tp:taxon-name-part><tp:taxon-name-part taxon-name-part-type="species" reg="giraldoi">giraldoi</tp:taxon-name-part></tp:taxon-name></italic> (collecting event BR18-0710-02A) <bold>B</bold> type locality and habitat of <italic><tp:taxon-name><tp:taxon-name-part taxon-name-part-type="genus" reg="Notionotus">N.</tp:taxon-name-part><tp:taxon-name-part taxon-name-part-type="species" reg="vatius">vatius</tp:taxon-name-part></tp:taxon-name></italic> (collecting event BR18-0627-01A) <bold>C</bold> type locality and habitat of <italic><tp:taxon-name><tp:taxon-name-part taxon-name-part-type="genus" reg="Notionotus">N.</tp:taxon-name-part><tp:taxon-name-part taxon-name-part-type="species" reg="brunbadius">brunbadius</tp:taxon-name-part></tp:taxon-name></italic> (collecting event BR18-0609-03A) <bold>D</bold> type locality and habitat of <italic><tp:taxon-name><tp:taxon-name-part taxon-name-part-type="genus" reg="Notionotus">N.</tp:taxon-name-part><tp:taxon-name-part taxon-name-part-type="species" reg="garciae">garciae</tp:taxon-name-part></tp:taxon-name></italic> (collecting event BR18-0609-01A) <bold>E</bold> type locality and habitat of <italic><tp:taxon-name><tp:taxon-name-part taxon-name-part-type="genus" reg="Notionotus">N.</tp:taxon-name-part><tp:taxon-name-part taxon-name-part-type="species" reg="juma">juma</tp:taxon-name-part></tp:taxon-name></italic> (collecting event BR18-0609-02B) <bold>F</bold> type locality and habitat of <italic><tp:taxon-name><tp:taxon-name-part taxon-name-part-type="genus" reg="Notionotus">N.</tp:taxon-name-part><tp:taxon-name-part taxon-name-part-type="species" reg="retusus">retusus</tp:taxon-name-part></tp:taxon-name></italic> (collecting event GY14-0311-02A).</p></caption><graphic xmlns:xlink="http://www.w3.org/1999/xlink" xlink:href="zookeys-1109-141_article-80775__-g013.jpg" position="float" orientation="portrait" xlink:type="simple" id="oo_709490.jpg"><uri content-type="original_file" xlink:type="simple">https://binary.pensoft.net/fig/709490</uri></graphic></fig><fig id="F14" position="float" orientation="portrait"><object-id xmlns:xlink="http://www.w3.org/1999/xlink" content-type="doi" xlink:type="simple">10.3897/zookeys.1109.80775.figure14</object-id><object-id xmlns:xlink="http://www.w3.org/1999/xlink" content-type="arpha" xlink:type="simple">A98F168A-58E0-5A24-A674-9543146DA580</object-id><label>Figure 14.</label><caption><p>Distribution map of <italic><tp:taxon-name><tp:taxon-name-part taxon-name-part-type="genus" reg="Notionotus">Notionotus</tp:taxon-name-part></tp:taxon-name></italic> spp.</p></caption><graphic xmlns:xlink="http://www.w3.org/1999/xlink" xlink:href="zookeys-1109-141_article-80775__-g014.jpg" position="float" orientation="portrait" xlink:type="simple" id="oo_709491.jpg"><uri content-type="original_file" xlink:type="simple">https://binary.pensoft.net/fig/709491</uri></graphic></fig><fig id="F10" position="float" orientation="portrait"><object-id xmlns:xlink="http://www.w3.org/1999/xlink" content-type="doi" xlink:type="simple">10.3897/zookeys.1109.80775.figure10</object-id><object-id xmlns:xlink="http://www.w3.org/1999/xlink" content-type="arpha" xlink:type="simple">3F118F3B-C9DD-5210-B6F6-81BAB172A631</object-id><label>Figure 10.</label><caption><p>Mesoventral process of <italic><tp:taxon-name><tp:taxon-name-part taxon-name-part-type="genus" reg="Notionotus">Notionotus</tp:taxon-name-part></tp:taxon-name></italic> spp. <bold>A</bold><italic><tp:taxon-name><tp:taxon-name-part taxon-name-part-type="genus" reg="Notionotus">N.</tp:taxon-name-part><tp:taxon-name-part taxon-name-part-type="species" reg="dilucidus">dilucidus</tp:taxon-name-part></tp:taxon-name></italic><bold>B</bold><italic><tp:taxon-name><tp:taxon-name-part taxon-name-part-type="genus" reg="Notionotus">N.</tp:taxon-name-part><tp:taxon-name-part taxon-name-part-type="species" reg="tricarinatus">tricarinatus</tp:taxon-name-part></tp:taxon-name></italic><bold>C</bold><italic><tp:taxon-name><tp:taxon-name-part taxon-name-part-type="genus" reg="Notionotus">N.</tp:taxon-name-part><tp:taxon-name-part taxon-name-part-type="species" reg="insignitus">insignitus</tp:taxon-name-part></tp:taxon-name></italic><bold>D</bold><italic><tp:taxon-name><tp:taxon-name-part taxon-name-part-type="genus" reg="Notionotus">N.</tp:taxon-name-part><tp:taxon-name-part taxon-name-part-type="species" reg="bicolor">bicolor</tp:taxon-name-part></tp:taxon-name></italic>. Red marks pointing to transverse ridge in <bold>A–D</bold> blue marks pointing to second transverse ridge in <bold>C, D</bold>.</p></caption><graphic xmlns:xlink="http://www.w3.org/1999/xlink" xlink:href="zookeys-1109-141_article-80775__-g010.jpg" position="float" orientation="portrait" xlink:type="simple" id="oo_709487.jpg"><uri content-type="original_file" xlink:type="simple">https://binary.pensoft.net/fig/709487</uri></graphic></fig></tp:treatment-sec></tp:taxon-treatment>
