# Supplementary material for: ﻿Revision of the water scavenger beetle genus Notionotus Spangler, 1972 in the Neotropical Region (Coleoptera, Hydrophilidae, Enochrinae)
Source: Zookeys. 2022 Jul 1;1109:141–91. doi: 10.3897/zookeys.1109.80775 (PMC9848793; doi:10.3897/zookeys.1109.80775)
Supplement: XML Treatment for Notionotus edibethae [file zookeys.1109.80775-treatment8.xml]

<!DOCTYPE tp:taxon-treatment
  PUBLIC "-//TaxonX//DTD Taxonomic Treatment Publishing DTD v0 20100105//EN" "tax-treatment-NSO.dtd">
<tp:taxon-treatment xmlns:tp="http://www.plazi.org/taxpub"><tp:treatment-meta><kwd-group><label>Taxon classification</label><kwd>
                <named-content content-type="kingdom">Animalia</named-content>
              </kwd><kwd>
                <named-content content-type="order">Coleoptera</named-content>
              </kwd><kwd>
                <named-content content-type="family">Hydrophilidae</named-content>
              </kwd></kwd-group><mixed-citation publication-type="journal"><person-group><name><surname>González-Rodríguez</surname><given-names>Liza M.</given-names></name><name><surname>Short</surname><given-names>Andrew Edward Z.</given-names></name></person-group><article-title>﻿Revision of the water scavenger beetle genus <italic><tp:taxon-name><tp:taxon-name-part taxon-name-part-type="genus" reg="Notionotus">Notionotus</tp:taxon-name-part></tp:taxon-name></italic> Spangler, 1972 in the Neotropical Region (<tp:taxon-name><tp:taxon-name-part taxon-name-part-type="order">Coleoptera</tp:taxon-name-part></tp:taxon-name>, <tp:taxon-name><tp:taxon-name-part taxon-name-part-type="family">Hydrophilidae</tp:taxon-name-part></tp:taxon-name>, <tp:taxon-name><tp:taxon-name-part taxon-name-part-type="subfamily">Enochrinae</tp:taxon-name-part></tp:taxon-name>)</article-title><source>Zookeys</source><day>01</day><month>07</month><year>2022</year><volume>1109</volume><fpage>141</fpage><lpage>191</lpage><pub-id pub-id-type="doi">10.3897/zookeys.1109.80775</pub-id></mixed-citation></tp:treatment-meta><tp:nomenclature><label>﻿</label><tp:taxon-name>
              <object-id xmlns:xlink="http://www.w3.org/1999/xlink" content-type="arpha" xlink:type="simple">5B031800-DB29-5D6A-98A1-1BDA8FD35CD2</object-id>
              <tp:taxon-name-part taxon-name-part-type="genus" reg="Notionotus">Notionotus</tp:taxon-name-part>
              <tp:taxon-name-part taxon-name-part-type="species" reg="edibethae">edibethae</tp:taxon-name-part>
            </tp:taxon-name><tp:taxon-authority>García, 2000: 250.</tp:taxon-authority><tp:taxon-status xmlns:xlink="http://www.w3.org/1999/xlink" xlink:type="simple">syn. nov.</tp:taxon-status></tp:nomenclature><tp:treatment-sec sec-type="type material" id="SECID0ECKCI"><title>Type material examined.</title><p><bold><italic>Holotype</italic> (male)</bold>: “VENEZUELA. Trujillo/Mcpo. Rafael Rangel/La Guaira, Quebrada la/amarilla, 530 m./24-VIII-1997/Det. M. García, 199”, “Col:/M. García/J. Camacho/E. Gomez”, “Holotipo ♂/ <tp:taxon-name><tp:taxon-name-part taxon-name-part-type="genus" reg="Notionotus">Notionotus</tp:taxon-name-part></tp:taxon-name>/<tp:taxon-name><tp:taxon-name-part taxon-name-part-type="genus" reg="Notionotus"/><tp:taxon-name-part taxon-name-part-type="species" reg="edibethae">edibethae</tp:taxon-name-part></tp:taxon-name>/ Dcrip. M. García, 1997” (<named-content xmlns:xlink="http://www.w3.org/1999/xlink" content-type="dwc:institutional_code" xlink:title="Museo de Artrópodos de la Universidad del Zulia" xlink:href="http://grbio.org/institution/universidad-del-zulia" xlink:type="simple">MALUZ</named-content>). <bold><italic>Paratypes</italic> (2 exs.)</bold>: “VENEZUELA: Trujillo/ Mcpo. Rafael Rangel/ La Gira, Quebrada la/ amarilla, 530 m./ 24-VIII-1997/ Det. M. García, 199”, “Col/ M. Garcia/ J. Camacho/”, “Paratipo ♀/ <tp:taxon-name><tp:taxon-name-part taxon-name-part-type="genus" reg="Notionotus">Notionotus</tp:taxon-name-part></tp:taxon-name>/ <tp:taxon-name><tp:taxon-name-part taxon-name-part-type="genus" reg="Notionotus"/><tp:taxon-name-part taxon-name-part-type="species" reg="edibethae">edibethae</tp:taxon-name-part></tp:taxon-name>/ Dcrip. M. García, 1997” (1 ex. <named-content xmlns:xlink="http://www.w3.org/1999/xlink" content-type="dwc:institutional_code" xlink:title="Snow Entomological Collection, University of Kansas" xlink:href="http://grbio.org/institution/university-kansas-biodiversity-institute" xlink:type="simple">SEMC</named-content>); “VENEZUELA, Trujillo,/ Mcpo. Rafael Rangel, La/ Gira, Qda. La Amarilla,/ 520 m 20–22 / V / 1995/ Trampa Interceptación/”, “Colectores:/ J. Camacho/ M. García/”, “Paratipo ♂ / <tp:taxon-name><tp:taxon-name-part taxon-name-part-type="genus" reg="Notionotus">Notionotus</tp:taxon-name-part></tp:taxon-name>/ <tp:taxon-name><tp:taxon-name-part taxon-name-part-type="genus" reg="Notionotus"/><tp:taxon-name-part taxon-name-part-type="species" reg="edibethae">edibethae</tp:taxon-name-part></tp:taxon-name>/ Dcrip. M. García, 1997” (1 ex., <named-content xmlns:xlink="http://www.w3.org/1999/xlink" content-type="dwc:institutional_code" xlink:title="Snow Entomological Collection, University of Kansas" xlink:href="http://grbio.org/institution/university-kansas-biodiversity-institute" xlink:type="simple">SEMC</named-content>). The labeled holotype is an undissected male with the aedeagus visible and still attached to the abdomen. We also examined a permanent genitalia slide that had been presumed to be from holotype and is labeled as this species.</p></tp:treatment-sec></tp:taxon-treatment>
