# Supplementary material for: ﻿Revision of the water scavenger beetle genus Notionotus Spangler, 1972 in the Neotropical Region (Coleoptera, Hydrophilidae, Enochrinae)
Source: Zookeys. 2022 Jul 1;1109:141–91. doi: 10.3897/zookeys.1109.80775 (PMC9848793; doi:10.3897/zookeys.1109.80775)
Supplement: XML Treatment for Notionotus perijanus [file zookeys.1109.80775-treatment10.xml]

<!DOCTYPE tp:taxon-treatment
  PUBLIC "-//TaxonX//DTD Taxonomic Treatment Publishing DTD v0 20100105//EN" "tax-treatment-NSO.dtd">
<tp:taxon-treatment xmlns:tp="http://www.plazi.org/taxpub"><tp:treatment-meta><kwd-group><label>Taxon classification</label><kwd>
                <named-content content-type="kingdom">Animalia</named-content>
              </kwd><kwd>
                <named-content content-type="order">Coleoptera</named-content>
              </kwd><kwd>
                <named-content content-type="family">Hydrophilidae</named-content>
              </kwd></kwd-group><mixed-citation publication-type="journal"><person-group><name><surname>González-Rodríguez</surname><given-names>Liza M.</given-names></name><name><surname>Short</surname><given-names>Andrew Edward Z.</given-names></name></person-group><article-title>﻿Revision of the water scavenger beetle genus <italic><tp:taxon-name><tp:taxon-name-part taxon-name-part-type="genus" reg="Notionotus">Notionotus</tp:taxon-name-part></tp:taxon-name></italic> Spangler, 1972 in the Neotropical Region (<tp:taxon-name><tp:taxon-name-part taxon-name-part-type="order">Coleoptera</tp:taxon-name-part></tp:taxon-name>, <tp:taxon-name><tp:taxon-name-part taxon-name-part-type="family">Hydrophilidae</tp:taxon-name-part></tp:taxon-name>, <tp:taxon-name><tp:taxon-name-part taxon-name-part-type="subfamily">Enochrinae</tp:taxon-name-part></tp:taxon-name>)</article-title><source>Zookeys</source><day>01</day><month>07</month><year>2022</year><volume>1109</volume><fpage>141</fpage><lpage>191</lpage><pub-id pub-id-type="doi">10.3897/zookeys.1109.80775</pub-id></mixed-citation></tp:treatment-meta><tp:nomenclature><label>﻿</label><tp:taxon-name>
              <object-id xmlns:xlink="http://www.w3.org/1999/xlink" content-type="arpha" xlink:type="simple">5F0EB05A-0AD2-5303-AF59-1B6F6E87EF8E</object-id>
              <tp:taxon-name-part taxon-name-part-type="genus" reg="Notionotus">Notionotus</tp:taxon-name-part>
              <tp:taxon-name-part taxon-name-part-type="species" reg="perijanus">perijanus</tp:taxon-name-part>
            </tp:taxon-name><tp:taxon-authority>García, 2000: 252.</tp:taxon-authority><tp:taxon-status xmlns:xlink="http://www.w3.org/1999/xlink" xlink:type="simple">syn. nov.</tp:taxon-status></tp:nomenclature><tp:treatment-sec sec-type="type material" id="SECID0ESPCI"><title>Type material examined.</title><p><bold><italic>Holotype</italic> (male)</bold>: [only the permanent slide mount of the aedeagus was examined] (<named-content xmlns:xlink="http://www.w3.org/1999/xlink" content-type="dwc:institutional_code" xlink:title="Museo de Artrópodos de la Universidad del Zulia" xlink:href="http://grbio.org/institution/universidad-del-zulia" xlink:type="simple">MALUZ</named-content>). As this species was described only from one male and one female specimen, we presume this slide is of the holotype specimen (Fig. <xref ref-type="fig" rid="F6">6C</xref>).</p></tp:treatment-sec><tp:treatment-sec sec-type="material" id="SECID0EFQCI"><title>Additional material examined</title><p><bold>(173 exs.). Costa Rica: Cartago Province</bold>: Tapanti National Park, Building by Río Villegas, 29.v.2006, leg. A.E.Z. Short, HG-vapor light, AS-06-066 (5 exs., <named-content xmlns:xlink="http://www.w3.org/1999/xlink" content-type="dwc:institutional_code" xlink:title="Snow Entomological Collection, University of Kansas" xlink:href="http://grbio.org/institution/university-kansas-biodiversity-institute" xlink:type="simple">SEMC</named-content>, INBio, including DNA voucher SLE2397). <bold>Panama: Panama province</bold>: Barrio Colorado, <named-content xmlns:xlink="http://www.w3.org/1999/xlink" content-type="dwc:verbatimCoordinates" xlink:type="simple"><named-content content-type="geo-json" specific-use="{&#34;type&#34;:&#34;Point&#34;,&#34;coordinates&#34;:[-79.850000,9.183333]}" id="NCID0EWQCI" xlink:type="simple">9°11'N, 79°51'W</named-content></named-content>, 40 m, 22–25-VI-2000, leg. S. Chatzimanolis, flight intercept trap, PAN1C00 022 (3 exs., <named-content xmlns:xlink="http://www.w3.org/1999/xlink" content-type="dwc:institutional_code" xlink:title="Snow Entomological Collection, University of Kansas" xlink:href="http://grbio.org/institution/university-kansas-biodiversity-institute" xlink:type="simple">SEMC</named-content>); same data except PAN1C00 024 (5 exs., <named-content xmlns:xlink="http://www.w3.org/1999/xlink" content-type="dwc:institutional_code" xlink:title="Snow Entomological Collection, University of Kansas" xlink:href="http://grbio.org/institution/university-kansas-biodiversity-institute" xlink:type="simple">SEMC</named-content>); same data except PAN1C00 025 (2 exs., <named-content xmlns:xlink="http://www.w3.org/1999/xlink" content-type="dwc:institutional_code" xlink:title="Snow Entomological Collection, University of Kansas" xlink:href="http://grbio.org/institution/university-kansas-biodiversity-institute" xlink:type="simple">SEMC</named-content>); same data except PAN1C00 033 (1 ex., <named-content xmlns:xlink="http://www.w3.org/1999/xlink" content-type="dwc:institutional_code" xlink:title="Snow Entomological Collection, University of Kansas" xlink:href="http://grbio.org/institution/university-kansas-biodiversity-institute" xlink:type="simple">SEMC</named-content>); same data except PAN1C00 0234 (1 ex., <named-content xmlns:xlink="http://www.w3.org/1999/xlink" content-type="dwc:institutional_code" xlink:title="Snow Entomological Collection, University of Kansas" xlink:href="http://grbio.org/institution/university-kansas-biodiversity-institute" xlink:type="simple">SEMC</named-content>); same data except PAN1C00 014 (1 ex., <named-content xmlns:xlink="http://www.w3.org/1999/xlink" content-type="dwc:institutional_code" xlink:title="Snow Entomological Collection, University of Kansas" xlink:href="http://grbio.org/institution/university-kansas-biodiversity-institute" xlink:type="simple">SEMC</named-content>); same data except 07-VI-1994, leg. D. Banks (2 exs., <named-content xmlns:xlink="http://www.w3.org/1999/xlink" content-type="dwc:institutional_code" xlink:title="Snow Entomological Collection, University of Kansas" xlink:href="http://grbio.org/institution/university-kansas-biodiversity-institute" xlink:type="simple">SEMC</named-content>); same data except 08-VIII-1994, leg. D. Banks (1 ex., <named-content xmlns:xlink="http://www.w3.org/1999/xlink" content-type="dwc:institutional_code" xlink:title="Snow Entomological Collection, University of Kansas" xlink:href="http://grbio.org/institution/university-kansas-biodiversity-institute" xlink:type="simple">SEMC</named-content>), same data except 08-VIII-1994, leg. D. Banks (1 ex., <named-content xmlns:xlink="http://www.w3.org/1999/xlink" content-type="dwc:institutional_code" xlink:title="Snow Entomological Collection, University of Kansas" xlink:href="http://grbio.org/institution/university-kansas-biodiversity-institute" xlink:type="simple">SEMC</named-content>); same data except 04-VIII-1994, leg. D. Banks (1 ex., <named-content xmlns:xlink="http://www.w3.org/1999/xlink" content-type="dwc:institutional_code" xlink:title="Snow Entomological Collection, University of Kansas" xlink:href="http://grbio.org/institution/university-kansas-biodiversity-institute" xlink:type="simple">SEMC</named-content>); same data except 01-VIII-1994, leg. D. Banks (1 ex., <named-content xmlns:xlink="http://www.w3.org/1999/xlink" content-type="dwc:institutional_code" xlink:title="Snow Entomological Collection, University of Kansas" xlink:href="http://grbio.org/institution/university-kansas-biodiversity-institute" xlink:type="simple">SEMC</named-content>); Old plantation Rd. 6.9 km S Gamboa, 09°05'N, 79°40'W, 80 m, 04–07-VI-1995, leg. J, Ashe &amp; R. Brooks, #137 flight intercept trap (1 ex., <named-content xmlns:xlink="http://www.w3.org/1999/xlink" content-type="dwc:institutional_code" xlink:title="Snow Entomological Collection, University of Kansas" xlink:href="http://grbio.org/institution/university-kansas-biodiversity-institute" xlink:type="simple">SEMC</named-content>), same data except 07–22-VI-1995, #266 flight intercept trap (1 ex., <named-content xmlns:xlink="http://www.w3.org/1999/xlink" content-type="dwc:institutional_code" xlink:title="Snow Entomological Collection, University of Kansas" xlink:href="http://grbio.org/institution/university-kansas-biodiversity-institute" xlink:type="simple">SEMC</named-content>); Colón, Parque Nacional Soberanía, Pipeline Rd km 6.1, <named-content xmlns:xlink="http://www.w3.org/1999/xlink" content-type="dwc:verbatimCoordinates" xlink:type="simple"><named-content content-type="geo-json" specific-use="{&#34;type&#34;:&#34;Point&#34;,&#34;coordinates&#34;:[-79.750000,9.116667]}" id="NCID0ESSCI" xlink:type="simple">09°07'N, 79°45'W</named-content></named-content>, 40 m, 07–21-VI-1995, leg. J, Ashe &amp; R. Brooks, #265 flight intercept trap (2 exs., <named-content xmlns:xlink="http://www.w3.org/1999/xlink" content-type="dwc:institutional_code" xlink:title="Snow Entomological Collection, University of Kansas" xlink:href="http://grbio.org/institution/university-kansas-biodiversity-institute" xlink:type="simple">SEMC</named-content>); Colón, Escobal &amp; Piña Rds, 14 km N jct. 02–11-VI-1996, leg. J, Ashe &amp; R. Brooks flight intercept trap PAN1AB96 181B (1 ex., <named-content xmlns:xlink="http://www.w3.org/1999/xlink" content-type="dwc:institutional_code" xlink:title="Snow Entomological Collection, University of Kansas" xlink:href="http://grbio.org/institution/university-kansas-biodiversity-institute" xlink:type="simple">SEMC</named-content>). <bold>Venezuela: Aragua State</bold>: Henri Pittier Natural Park Río Cumboto, <named-content xmlns:xlink="http://www.w3.org/1999/xlink" content-type="dwc:verbatimCoordinates" xlink:type="simple"><named-content content-type="geo-json" specific-use="{&#34;type&#34;:&#34;Point&#34;,&#34;coordinates&#34;:[-67.795970,10.393760]}" id="NCID0EETCI" xlink:type="simple">10.39376°N, 67.79597°W</named-content></named-content>, 130 m, 4.i.2009, leg. Short, García &amp; Miller, river side pools, VZ09-0104-02B (18 exs., <named-content xmlns:xlink="http://www.w3.org/1999/xlink" content-type="dwc:institutional_code" xlink:title="Snow Entomological Collection, University of Kansas" xlink:href="http://grbio.org/institution/university-kansas-biodiversity-institute" xlink:type="simple">SEMC</named-content>, including DNA voucher SLE2381); Río La Trilla <named-content xmlns:xlink="http://www.w3.org/1999/xlink" content-type="dwc:verbatimCoordinates" xlink:type="simple"><named-content content-type="geo-json" specific-use="{&#34;type&#34;:&#34;Point&#34;,&#34;coordinates&#34;:[-67.742500,10.373190]}" id="NCID0EQTCI" xlink:type="simple">10.37319°N, 67.74250°W</named-content></named-content>, 295 m, leg. Short, García &amp; Miller, pools, VZ09-0104-01A (1 ex., <named-content xmlns:xlink="http://www.w3.org/1999/xlink" content-type="dwc:institutional_code" xlink:title="Snow Entomological Collection, University of Kansas" xlink:href="http://grbio.org/institution/university-kansas-biodiversity-institute" xlink:type="simple">SEMC</named-content>). <bold>Barinas State</bold>: Río Santa Barbara, E. Santa Barbara. <named-content xmlns:xlink="http://www.w3.org/1999/xlink" content-type="dwc:verbatimCoordinates" xlink:type="simple"><named-content content-type="geo-json" specific-use="{&#34;type&#34;:&#34;Point&#34;,&#34;coordinates&#34;:[-71.186467,7.833800]}" id="NCID0E5TCI" xlink:type="simple">7°50.028N, 71°11.188W</named-content></named-content>, 177 m, 26.i.2012, leg. Short, Arias, Gustafson, sandy sidepool in floodplain, VZ12-0126-01B, (1 ex., <named-content xmlns:xlink="http://www.w3.org/1999/xlink" content-type="dwc:institutional_code" xlink:title="Snow Entomological Collection, University of Kansas" xlink:href="http://grbio.org/institution/university-kansas-biodiversity-institute" xlink:type="simple">SEMC</named-content>). <bold>Portuguesa State</bold>: Trib. of Río Guanare, S. Biscucuy, <named-content xmlns:xlink="http://www.w3.org/1999/xlink" content-type="dwc:verbatimCoordinates" xlink:type="simple"><named-content content-type="geo-json" specific-use="{&#34;type&#34;:&#34;Point&#34;,&#34;coordinates&#34;:[-69.933233,9.240950]}" id="NCID0EMUCI" xlink:type="simple">9°14.457'N, 69°55.994'W</named-content></named-content>, 370 m, 19.i.2009, leg. Short, García &amp; Miller, gravel stream, VZ09-0119-03X (15 exs., <named-content xmlns:xlink="http://www.w3.org/1999/xlink" content-type="dwc:institutional_code" xlink:title="Snow Entomological Collection, University of Kansas" xlink:href="http://grbio.org/institution/university-kansas-biodiversity-institute" xlink:type="simple">SEMC</named-content>, including DNA vouchers SLE2391 and SLE2392). <bold>Zulia State</bold>: Perijá Natural Park Tukuko: Río Manantial, <named-content xmlns:xlink="http://www.w3.org/1999/xlink" content-type="dwc:verbatimCoordinates" xlink:type="simple"><named-content content-type="geo-json" specific-use="{&#34;type&#34;:&#34;Point&#34;,&#34;coordinates&#34;:[-72.821833,9.841500]}" id="NCID0E1UCI" xlink:type="simple">9°50.490'N, 72°49.310'W</named-content></named-content>, 270 m, 29.i.2009, leg. Short, García &amp; Camacho, gravel margin, VZ09-0129-01A (91 exs., <named-content xmlns:xlink="http://www.w3.org/1999/xlink" content-type="dwc:institutional_code" xlink:title="Museo del Instituto de Zoología Agrícola" xlink:href="http://grbio.org/institution/museo-del-instituto-de-zoologia-agricola-francisco-fernandez-yepez" xlink:type="simple">MIZA</named-content>, <named-content xmlns:xlink="http://www.w3.org/1999/xlink" content-type="dwc:institutional_code" xlink:title="Snow Entomological Collection, University of Kansas" xlink:href="http://grbio.org/institution/university-kansas-biodiversity-institute" xlink:type="simple">SEMC</named-content>, including DNA vouchers SLE1112 and SLE2371); same data except 29.i.2009, leg. Short, García &amp; Miller, detrital pool, VZ09-0129-01B (1 ex., <named-content xmlns:xlink="http://www.w3.org/1999/xlink" content-type="dwc:institutional_code" xlink:title="Snow Entomological Collection, University of Kansas" xlink:href="http://grbio.org/institution/university-kansas-biodiversity-institute" xlink:type="simple">SEMC</named-content>); same data except 22.ix.2007, leg. A.E.Z. Short, rock pools/margin, AS-07-020b (8 exs., <named-content xmlns:xlink="http://www.w3.org/1999/xlink" content-type="dwc:institutional_code" xlink:title="Snow Entomological Collection, University of Kansas" xlink:href="http://grbio.org/institution/university-kansas-biodiversity-institute" xlink:type="simple">SEMC</named-content>); Toromo, <named-content xmlns:xlink="http://www.w3.org/1999/xlink" content-type="dwc:verbatimCoordinates" xlink:type="simple"><named-content content-type="geo-json" specific-use="{&#34;type&#34;:&#34;Point&#34;,&#34;coordinates&#34;:[-72.832900,10.050967]}" id="NCID0ESVCI" xlink:type="simple">10°03.058'N, 72°49.974'W</named-content></named-content>, 435 m, 31.xii.2005, leg. A.E.Z. Short, small stream and seep, AS-06-001 (6 exs., <named-content xmlns:xlink="http://www.w3.org/1999/xlink" content-type="dwc:institutional_code" xlink:title="Snow Entomological Collection, University of Kansas" xlink:href="http://grbio.org/institution/university-kansas-biodiversity-institute" xlink:type="simple">SEMC</named-content>); same data except 28.i.2009, detrital pool, VZ09-0128-01A (3 exs., <named-content xmlns:xlink="http://www.w3.org/1999/xlink" content-type="dwc:institutional_code" xlink:title="Snow Entomological Collection, University of Kansas" xlink:href="http://grbio.org/institution/university-kansas-biodiversity-institute" xlink:type="simple">SEMC</named-content>).</p></tp:treatment-sec><tp:treatment-sec sec-type="Differential diagnosis" id="SECID0E6VCI"><title>Differential diagnosis.</title><p>See differential diagnosis for <italic><tp:taxon-name><tp:taxon-name-part taxon-name-part-type="genus" reg="Notionotus">Notionotus</tp:taxon-name-part><tp:taxon-name-part taxon-name-part-type="species" reg="mexicanus">mexicanus</tp:taxon-name-part></tp:taxon-name></italic>.</p></tp:treatment-sec><tp:treatment-sec sec-type="description" id="SECID0EQWCI"><title>Description.</title><p><bold><italic>Size and form</italic></bold>: Body length 1.6–1.9 mm. Body form elongate oval, strongly convex in lateral view (Fig. <xref ref-type="fig" rid="F3">3A</xref>). <bold><italic>Color and punctation</italic></bold>: Dorsally yellow, head mostly pale brown or yellow, frons brown or dark brown; pronotum paler than elytra, with two small black round spots along posterior margin (Fig. <xref ref-type="fig" rid="F3">3A, D, G</xref>). Ventrally brown; maxillary palps, mouthparts, antennae yellow (antennal club slightly darker), legs pale brown (Fig. <xref ref-type="fig" rid="F3">3B, E, H</xref>). Clypeus and labrum with dense, fine, and weakly ground punctation (punctures separated by 2 × their width); pronotum and elytra ground punctation fine, weakly impressed and sparser than on head (punctures separated by 3 × their width). <bold><italic>Head</italic></bold>: Clypeus and labrum shallowly emarginate anteromedially, lateral margins of the labrum bearing setae. <bold><italic>Thorax</italic></bold>: Prosternum carinate medially, strongly raised, pointing anteriorly and acute. Elevation of mesoventrite with one transversal ridge, elevated medially, lateral sides concave; longitudinal ridge sharp and broadening posteriorly almost to the end, the point where the two ridges merged rounded and obtuse (e.g., Fig. <xref ref-type="fig" rid="F10">10A, B</xref>); elevation concave in lateral view; mesoventrite with triangular shape in ventral view. Metaventrite convex in the median region, pubescent with narrow glabrous patch on the medial and posterolateral area; anterior margin extending to mesoventrite elevation. Metafemora densely covered with hydrofuge pubescence on basal three-quarters (Fig. <xref ref-type="fig" rid="F3">3B, E, H</xref>). <bold><italic>Abdomen</italic></bold>: Abdominal ventrites very densely pubescent. Aedeagus (Fig. <xref ref-type="fig" rid="F6">6A–I</xref>) basal piece 1.2 × the length of a paramere. Parameres broad, base wider than the base of the median lobe, outer and inner margins convex, pinched at the apex, broad and rounded apex. Length of the median lobe can vary (median lobe as long as the parameres (Fig. <xref ref-type="fig" rid="F6">6F, I</xref>), slightly shorter (Fig. <xref ref-type="fig" rid="F6">6A, B</xref>) or longer than the parameres (Fig. <xref ref-type="fig" rid="F6">6H</xref>), median lobe with triangular shape, wide at base and gradually tapering to apical third, with rounded apex.</p></tp:treatment-sec><tp:treatment-sec sec-type="distribution" id="SECID0ELYCI"><title>Distribution.</title><p>Known from Guatemala, Costa Rica, Panama, and Venezuela (Fig. <xref ref-type="fig" rid="F14">14</xref>).</p></tp:treatment-sec><tp:treatment-sec sec-type="Life history" id="SECID0EVYCI"><title>Life history.</title><p>This species is found along the margins and in leaf packs of streams in the mountains and foothills of the Northern Andes and Central America. It prefers gravelly or rocky streams, especially in the foothills where it may sometimes be abundant (Fig. <xref ref-type="fig" rid="F11">11C, D</xref>).</p></tp:treatment-sec><tp:treatment-sec sec-type="remarks" id="SECID0E6YCI"><title>Remarks.</title><p>We examined more than 155 specimens from a dozen localities of this species from Guatemala to several chains of the Venezuelan Andes. Although there are subtle variations in the apex of the aedeagal parameres, this variation is relatively small and not correlated to geography, other morphological characters, or molecular data. These subtle variations in paramere shape likely explain why this species has been described four times, once each from Guatemala and Panama (<xref ref-type="bibr" rid="B11">Perkins 1979</xref>) and twice from Venezuela (<xref ref-type="bibr" rid="B1">García 2000</xref>). Three of these four species were described from single collecting events. However, with significantly more material available to us for this study from a range of additional localities, it is apparent these differences in paramere shape are more easily considered as intraspecific variation in a widespread, common species than as indicative of species boundaries. This hypothesis is also supported by available DNA evidence: we sequenced specimens from Costa Rica, the Serranía de Perijá, the Mérida Andes, as well as the Coastal mountains of Venezuela. All specimens form a clade (Fig. <xref ref-type="fig" rid="F1">1</xref>) with a maximum pairwise divergence in COI of 3.9% (although we only had COI data from specimens from several Venezuelan localities). However, 28S sequence data from specimens from Venezuela and Costa Rica are identical, further supporting the concept of a single, widespread species. In addition, specimens throughout its range were found in very similar habitats: leaf packs or detrital margins of streams with a gravel or rocky substrate</p><p>As both <italic><tp:taxon-name><tp:taxon-name-part taxon-name-part-type="genus" reg="Notionotus">N.</tp:taxon-name-part><tp:taxon-name-part taxon-name-part-type="species" reg="nucleus">nucleus</tp:taxon-name-part></tp:taxon-name></italic> and <italic><tp:taxon-name><tp:taxon-name-part taxon-name-part-type="genus" reg="Notionotus">N.</tp:taxon-name-part><tp:taxon-name-part taxon-name-part-type="species" reg="tricarinatus">tricarinatus</tp:taxon-name-part></tp:taxon-name></italic> were proposed in the same work (<xref ref-type="bibr" rid="B11">Perkins 1979</xref>), we use our authority as first revisors (ICZN article 24.2.2) to give precedence to <italic><tp:taxon-name><tp:taxon-name-part taxon-name-part-type="genus" reg="Notionotus">N.</tp:taxon-name-part><tp:taxon-name-part taxon-name-part-type="species" reg="tricarinatus">tricarinatus</tp:taxon-name-part></tp:taxon-name></italic> as the valid name for this species.</p></tp:treatment-sec><tp:treatment-sec><!--Section generated to contain objects referenced in tp:taxon-treatment.--><fig id="F6" position="float" orientation="portrait"><object-id xmlns:xlink="http://www.w3.org/1999/xlink" content-type="doi" xlink:type="simple">10.3897/zookeys.1109.80775.figure6</object-id><object-id xmlns:xlink="http://www.w3.org/1999/xlink" content-type="arpha" xlink:type="simple">3A14AB3E-AB4C-57E7-ADFC-C63825DA7B00</object-id><label>Figure 6.</label><caption><p>Aedeagi of <italic><tp:taxon-name><tp:taxon-name-part taxon-name-part-type="genus" reg="Notionotus">Notionotus</tp:taxon-name-part><tp:taxon-name-part taxon-name-part-type="species" reg="tricarinatus">tricarinatus</tp:taxon-name-part></tp:taxon-name></italic><bold>A</bold><italic><tp:taxon-name><tp:taxon-name-part taxon-name-part-type="genus" reg="Notionotus">N.</tp:taxon-name-part><tp:taxon-name-part taxon-name-part-type="species" reg="tricarinatus">tricarinatus</tp:taxon-name-part></tp:taxon-name></italic> (holotype) <bold>B</bold><italic><tp:taxon-name><tp:taxon-name-part taxon-name-part-type="genus" reg="Notionotus">N.</tp:taxon-name-part><tp:taxon-name-part taxon-name-part-type="species" reg="nucleus">nucleus</tp:taxon-name-part></tp:taxon-name></italic> (holotype) <bold>C</bold><italic><tp:taxon-name><tp:taxon-name-part taxon-name-part-type="genus" reg="Notionotus">N.</tp:taxon-name-part><tp:taxon-name-part taxon-name-part-type="species" reg="perijanus">perijanus</tp:taxon-name-part></tp:taxon-name></italic> (holotype) <bold>D</bold><italic><tp:taxon-name><tp:taxon-name-part taxon-name-part-type="genus" reg="Notionotus">N.</tp:taxon-name-part><tp:taxon-name-part taxon-name-part-type="species" reg="edibethae">edibethae</tp:taxon-name-part></tp:taxon-name></italic> (holotype) <bold>E</bold> specimen from Barinas State, Venezuela <bold>F</bold> specimen from Portuguesa State, Venezuela <bold>G</bold> specimen from Aragua State, Venezuela <bold>H</bold> specimen from Zulia State, Venezuela <bold>I</bold> specimen from Costa Rica.</p></caption><graphic xmlns:xlink="http://www.w3.org/1999/xlink" xlink:href="zookeys-1109-141_article-80775__-g006.jpg" position="float" orientation="portrait" xlink:type="simple" id="oo_709483.jpg"><uri content-type="original_file" xlink:type="simple">https://binary.pensoft.net/fig/709483</uri></graphic></fig><fig id="F3" position="float" orientation="portrait"><object-id xmlns:xlink="http://www.w3.org/1999/xlink" content-type="doi" xlink:type="simple">10.3897/zookeys.1109.80775.figure3</object-id><object-id xmlns:xlink="http://www.w3.org/1999/xlink" content-type="arpha" xlink:type="simple">3766F329-3164-5A72-A537-4BF9B091DCBE</object-id><label>Figure 3.</label><caption><p>Habitus and labels of <italic><tp:taxon-name><tp:taxon-name-part taxon-name-part-type="genus" reg="Notionotus">Notionotus</tp:taxon-name-part></tp:taxon-name></italic> spp.: <italic><tp:taxon-name><tp:taxon-name-part taxon-name-part-type="genus" reg="Notionotus">N.</tp:taxon-name-part><tp:taxon-name-part taxon-name-part-type="species" reg="tricarinatus">tricarinatus</tp:taxon-name-part></tp:taxon-name></italic> (holotype): <bold>A</bold> dorsal view <bold>B</bold> ventral view <bold>C</bold> labels; <italic><tp:taxon-name><tp:taxon-name-part taxon-name-part-type="genus" reg="Notionotus">N.</tp:taxon-name-part><tp:taxon-name-part taxon-name-part-type="species" reg="nucleus">nucleus</tp:taxon-name-part></tp:taxon-name></italic> (holotype): <bold>D</bold> dorsal view <bold>E</bold> ventral view <bold>F</bold> labels; <italic><tp:taxon-name><tp:taxon-name-part taxon-name-part-type="genus" reg="Notionotus">N.</tp:taxon-name-part><tp:taxon-name-part taxon-name-part-type="species" reg="edibethae">edibethae</tp:taxon-name-part></tp:taxon-name></italic> (holotype): <bold>G</bold> dorsal view <bold>H</bold> ventral view <bold>I</bold> labels.</p></caption><graphic xmlns:xlink="http://www.w3.org/1999/xlink" xlink:href="zookeys-1109-141_article-80775__-g003.jpg" position="float" orientation="portrait" xlink:type="simple" id="oo_709480.jpg"><uri content-type="original_file" xlink:type="simple">https://binary.pensoft.net/fig/709480</uri></graphic></fig><fig id="F10" position="float" orientation="portrait"><object-id xmlns:xlink="http://www.w3.org/1999/xlink" content-type="doi" xlink:type="simple">10.3897/zookeys.1109.80775.figure10</object-id><object-id xmlns:xlink="http://www.w3.org/1999/xlink" content-type="arpha" xlink:type="simple">3F118F3B-C9DD-5210-B6F6-81BAB172A631</object-id><label>Figure 10.</label><caption><p>Mesoventral process of <italic><tp:taxon-name><tp:taxon-name-part taxon-name-part-type="genus" reg="Notionotus">Notionotus</tp:taxon-name-part></tp:taxon-name></italic> spp. <bold>A</bold><italic><tp:taxon-name><tp:taxon-name-part taxon-name-part-type="genus" reg="Notionotus">N.</tp:taxon-name-part><tp:taxon-name-part taxon-name-part-type="species" reg="dilucidus">dilucidus</tp:taxon-name-part></tp:taxon-name></italic><bold>B</bold><italic><tp:taxon-name><tp:taxon-name-part taxon-name-part-type="genus" reg="Notionotus">N.</tp:taxon-name-part><tp:taxon-name-part taxon-name-part-type="species" reg="tricarinatus">tricarinatus</tp:taxon-name-part></tp:taxon-name></italic><bold>C</bold><italic><tp:taxon-name><tp:taxon-name-part taxon-name-part-type="genus" reg="Notionotus">N.</tp:taxon-name-part><tp:taxon-name-part taxon-name-part-type="species" reg="insignitus">insignitus</tp:taxon-name-part></tp:taxon-name></italic><bold>D</bold><italic><tp:taxon-name><tp:taxon-name-part taxon-name-part-type="genus" reg="Notionotus">N.</tp:taxon-name-part><tp:taxon-name-part taxon-name-part-type="species" reg="bicolor">bicolor</tp:taxon-name-part></tp:taxon-name></italic>. Red marks pointing to transverse ridge in <bold>A–D</bold> blue marks pointing to second transverse ridge in <bold>C, D</bold>.</p></caption><graphic xmlns:xlink="http://www.w3.org/1999/xlink" xlink:href="zookeys-1109-141_article-80775__-g010.jpg" position="float" orientation="portrait" xlink:type="simple" id="oo_709487.jpg"><uri content-type="original_file" xlink:type="simple">https://binary.pensoft.net/fig/709487</uri></graphic></fig><fig id="F14" position="float" orientation="portrait"><object-id xmlns:xlink="http://www.w3.org/1999/xlink" content-type="doi" xlink:type="simple">10.3897/zookeys.1109.80775.figure14</object-id><object-id xmlns:xlink="http://www.w3.org/1999/xlink" content-type="arpha" xlink:type="simple">A98F168A-58E0-5A24-A674-9543146DA580</object-id><label>Figure 14.</label><caption><p>Distribution map of <italic><tp:taxon-name><tp:taxon-name-part taxon-name-part-type="genus" reg="Notionotus">Notionotus</tp:taxon-name-part></tp:taxon-name></italic> spp.</p></caption><graphic xmlns:xlink="http://www.w3.org/1999/xlink" xlink:href="zookeys-1109-141_article-80775__-g014.jpg" position="float" orientation="portrait" xlink:type="simple" id="oo_709491.jpg"><uri content-type="original_file" xlink:type="simple">https://binary.pensoft.net/fig/709491</uri></graphic></fig><fig id="F11" position="float" orientation="portrait"><object-id xmlns:xlink="http://www.w3.org/1999/xlink" content-type="doi" xlink:type="simple">10.3897/zookeys.1109.80775.figure11</object-id><object-id xmlns:xlink="http://www.w3.org/1999/xlink" content-type="arpha" xlink:type="simple">90630EAA-2073-5A1D-BB61-A30C8F802F1D</object-id><label>Figure 11.</label><caption><p>Habitat of <italic><tp:taxon-name><tp:taxon-name-part taxon-name-part-type="genus" reg="Notionotus">Notionotus</tp:taxon-name-part></tp:taxon-name></italic> spp. in the Andean region of Venezuela <bold>A</bold> Venezuela, Barinas State, seepage habitat of <italic><tp:taxon-name><tp:taxon-name-part taxon-name-part-type="genus" reg="Notionotus">N.</tp:taxon-name-part><tp:taxon-name-part taxon-name-part-type="species" reg="liparus">liparus</tp:taxon-name-part></tp:taxon-name></italic> (collecting event VZ12-0124-02A) <bold>B</bold> Venezuela: Aragua, Henri Pittier National Park, seepage habitat of <italic><tp:taxon-name><tp:taxon-name-part taxon-name-part-type="genus" reg="Notionotus">N.</tp:taxon-name-part><tp:taxon-name-part taxon-name-part-type="species" reg="liparus">liparus</tp:taxon-name-part></tp:taxon-name></italic>, (collecting event AS-06-023) <bold>C</bold> Venezuela: Zulia, Rio Tukuko, habitat of <italic><tp:taxon-name><tp:taxon-name-part taxon-name-part-type="genus" reg="Notionotus">N.</tp:taxon-name-part><tp:taxon-name-part taxon-name-part-type="species" reg="tricarinatus">tricarinatus</tp:taxon-name-part></tp:taxon-name></italic> (collecting event VZ09-0129-01A) <bold>D</bold> Venezuela, Portuguesa, tributary of the Rio Guanare, habitat of <italic><tp:taxon-name><tp:taxon-name-part taxon-name-part-type="genus" reg="Notionotus">N.</tp:taxon-name-part><tp:taxon-name-part taxon-name-part-type="species" reg="tricarinatus">tricarinatus</tp:taxon-name-part></tp:taxon-name></italic> (collecting event VZ09-0119-03X).</p></caption><graphic xmlns:xlink="http://www.w3.org/1999/xlink" xlink:href="zookeys-1109-141_article-80775__-g011.jpg" position="float" orientation="portrait" xlink:type="simple" id="oo_709488.jpg"><uri content-type="original_file" xlink:type="simple">https://binary.pensoft.net/fig/709488</uri></graphic></fig><fig id="F1" position="float" orientation="portrait"><object-id xmlns:xlink="http://www.w3.org/1999/xlink" content-type="doi" xlink:type="simple">10.3897/zookeys.1109.80775.figure1</object-id><object-id xmlns:xlink="http://www.w3.org/1999/xlink" content-type="arpha" xlink:type="simple">3147A60B-EE38-562F-8F1C-FDAFBF021D8D</object-id><label>Figure 1.</label><caption><p>Maximum likelihood phylogeny of <italic><tp:taxon-name><tp:taxon-name-part taxon-name-part-type="genus" reg="Notionotus">Notionotus</tp:taxon-name-part></tp:taxon-name></italic> spp. inferred from COI and 28S sequence data. Extraction numbers are given next to each terminal name (see Table <xref ref-type="table" rid="T1">1</xref>).</p></caption><graphic xmlns:xlink="http://www.w3.org/1999/xlink" xlink:href="zookeys-1109-141_article-80775__-g001.jpg" position="float" orientation="portrait" xlink:type="simple" id="oo_709478.jpg"><uri content-type="original_file" xlink:type="simple">https://binary.pensoft.net/fig/709478</uri></graphic></fig><table-wrap id="T1" position="float" orientation="portrait"><label>Table 1.</label><caption><p>List of DNA voucher specimens and GenBank accession numbers used in this study. “N/A” indicates the gene fragment was not successfully amplified or sequenced.</p></caption><table id="TID0EGXAI" rules="all"><tbody><tr><th rowspan="1" colspan="1">Taxon</th><th rowspan="1" colspan="1">Extraction</th><th rowspan="1" colspan="1">Locality</th><th rowspan="1" colspan="1">COI Accession</th><th rowspan="1" colspan="1">28S Accession</th></tr><tr><td rowspan="1" colspan="1">
                  <italic>
                    <tp:taxon-name><tp:taxon-name-part taxon-name-part-type="genus" reg="Notionotus">N.</tp:taxon-name-part><tp:taxon-name-part taxon-name-part-type="species" reg="bicolor">bicolor</tp:taxon-name-part></tp:taxon-name>
                  </italic>
                </td><td rowspan="1" colspan="1">SLE1810</td><td rowspan="1" colspan="1">Suriname: Sipaliwini: Kabalebo Nature Resort</td><td rowspan="1" colspan="1">
                  <ext-link xmlns:xlink="http://www.w3.org/1999/xlink" ext-link-type="gen" xlink:href="ON239446" xlink:type="simple">ON239446</ext-link>
                </td><td rowspan="1" colspan="1">
                  <ext-link xmlns:xlink="http://www.w3.org/1999/xlink" ext-link-type="gen" xlink:href="ON243733" xlink:type="simple">ON243733</ext-link>
                </td></tr><tr><td rowspan="1" colspan="1">
                  <italic>
                    <tp:taxon-name><tp:taxon-name-part taxon-name-part-type="genus" reg="Notionotus">N.</tp:taxon-name-part><tp:taxon-name-part taxon-name-part-type="species" reg="bicolor">bicolor</tp:taxon-name-part></tp:taxon-name>
                  </italic>
                </td><td rowspan="1" colspan="1">SLE2120</td><td rowspan="1" colspan="1">Suriname: Sipaliwini: Kabalebo Nature Resort</td><td rowspan="1" colspan="1">
                  <ext-link xmlns:xlink="http://www.w3.org/1999/xlink" ext-link-type="gen" xlink:href="ON239447" xlink:type="simple">ON239447</ext-link>
                </td><td rowspan="1" colspan="1">N/A</td></tr><tr><td rowspan="1" colspan="1">
                  <italic>
                    <tp:taxon-name><tp:taxon-name-part taxon-name-part-type="genus" reg="Notionotus">N.</tp:taxon-name-part><tp:taxon-name-part taxon-name-part-type="species" reg="bifidus">bifidus</tp:taxon-name-part></tp:taxon-name>
                  </italic>
                </td><td rowspan="1" colspan="1">SLE1113</td><td rowspan="1" colspan="1">Venezuela: Amazonas: Tobogán de la Selva</td><td rowspan="1" colspan="1">
                  <ext-link xmlns:xlink="http://www.w3.org/1999/xlink" ext-link-type="gen" xlink:href="ON239437" xlink:type="simple">ON239437</ext-link>
                </td><td rowspan="1" colspan="1">
                  <ext-link xmlns:xlink="http://www.w3.org/1999/xlink" ext-link-type="gen" xlink:href="ON243725" xlink:type="simple">ON243725</ext-link>
                </td></tr><tr><td rowspan="1" colspan="1">
                  <italic>
                    <tp:taxon-name><tp:taxon-name-part taxon-name-part-type="genus" reg="Notionotus">N.</tp:taxon-name-part><tp:taxon-name-part taxon-name-part-type="species" reg="bifidus">bifidus</tp:taxon-name-part></tp:taxon-name>
                  </italic>
                </td><td rowspan="1" colspan="1">SLE2369</td><td rowspan="1" colspan="1">Venezuela: Amazonas: Tobogán de la Selva</td><td rowspan="1" colspan="1">
                  <ext-link xmlns:xlink="http://www.w3.org/1999/xlink" ext-link-type="gen" xlink:href="ON239438" xlink:type="simple">ON239438</ext-link>
                </td><td rowspan="1" colspan="1">
                  <ext-link xmlns:xlink="http://www.w3.org/1999/xlink" ext-link-type="gen" xlink:href="ON243726" xlink:type="simple">ON243726</ext-link>
                </td></tr><tr><td rowspan="1" colspan="1">
                  <italic>
                    <tp:taxon-name><tp:taxon-name-part taxon-name-part-type="genus" reg="Notionotus">N.</tp:taxon-name-part><tp:taxon-name-part taxon-name-part-type="species" reg="brunbadius">brunbadius</tp:taxon-name-part></tp:taxon-name>
                  </italic>
                </td><td rowspan="1" colspan="1">SLE1553</td><td rowspan="1" colspan="1">Brazil: Amazonas: Ducke Reserve</td><td rowspan="1" colspan="1">
                  <ext-link xmlns:xlink="http://www.w3.org/1999/xlink" ext-link-type="gen" xlink:href="ON239441" xlink:type="simple">ON239441</ext-link>
                </td><td rowspan="1" colspan="1">
                  <ext-link xmlns:xlink="http://www.w3.org/1999/xlink" ext-link-type="gen" xlink:href="ON243731" xlink:type="simple">ON243731</ext-link>
                </td></tr><tr><td rowspan="1" colspan="1">
                  <italic>
                    <tp:taxon-name><tp:taxon-name-part taxon-name-part-type="genus" reg="Notionotus">N.</tp:taxon-name-part><tp:taxon-name-part taxon-name-part-type="species" reg="brunbadius">brunbadius</tp:taxon-name-part></tp:taxon-name>
                  </italic>
                </td><td rowspan="1" colspan="1">SLE2102</td><td rowspan="1" colspan="1">Brazil: Amazonas: Ducke Reserve</td><td rowspan="1" colspan="1">
                  <ext-link xmlns:xlink="http://www.w3.org/1999/xlink" ext-link-type="gen" xlink:href="ON239442" xlink:type="simple">ON239442</ext-link>
                </td><td rowspan="1" colspan="1">
                  <ext-link xmlns:xlink="http://www.w3.org/1999/xlink" ext-link-type="gen" xlink:href="ON243732" xlink:type="simple">ON243732</ext-link>
                </td></tr><tr><td rowspan="1" colspan="1">
                  <italic>
                    <tp:taxon-name><tp:taxon-name-part taxon-name-part-type="genus" reg="Notionotus">N.</tp:taxon-name-part><tp:taxon-name-part taxon-name-part-type="species" reg="dilucidus">dilucidus</tp:taxon-name-part></tp:taxon-name>
                  </italic>
                </td><td rowspan="1" colspan="1">SLE0505</td><td rowspan="1" colspan="1">Suriname: Brokopondo: Brownsberg Nature Park</td><td rowspan="1" colspan="1">
                  <ext-link xmlns:xlink="http://www.w3.org/1999/xlink" ext-link-type="gen" xlink:href="ON239422" xlink:type="simple">ON239422</ext-link>
                </td><td rowspan="1" colspan="1">N/A</td></tr><tr><td rowspan="1" colspan="1">
                  <italic>
                    <tp:taxon-name><tp:taxon-name-part taxon-name-part-type="genus" reg="Notionotus">N.</tp:taxon-name-part><tp:taxon-name-part taxon-name-part-type="species" reg="dilucidus">dilucidus</tp:taxon-name-part></tp:taxon-name>
                  </italic>
                </td><td rowspan="1" colspan="1">SLE0506</td><td rowspan="1" colspan="1">Suriname: Brokopondo: Brownsberg Nature Park</td><td rowspan="1" colspan="1">
                  <ext-link xmlns:xlink="http://www.w3.org/1999/xlink" ext-link-type="gen" xlink:href="ON239420" xlink:type="simple">ON239420</ext-link>
                </td><td rowspan="1" colspan="1">
                  <ext-link xmlns:xlink="http://www.w3.org/1999/xlink" ext-link-type="gen" xlink:href="ON243688" xlink:type="simple">ON243688</ext-link>
                </td></tr><tr><td rowspan="1" colspan="1">
                  <italic>
                    <tp:taxon-name><tp:taxon-name-part taxon-name-part-type="genus" reg="Notionotus">N.</tp:taxon-name-part><tp:taxon-name-part taxon-name-part-type="species" reg="dilucidus">dilucidus</tp:taxon-name-part></tp:taxon-name>
                  </italic>
                </td><td rowspan="1" colspan="1">SLE1799</td><td rowspan="1" colspan="1">Suriname: Sipaliwini: Kabalebo Nature Resort</td><td rowspan="1" colspan="1">
                  <ext-link xmlns:xlink="http://www.w3.org/1999/xlink" ext-link-type="gen" xlink:href="ON239418" xlink:type="simple">ON239418</ext-link>
                </td><td rowspan="1" colspan="1">
                  <ext-link xmlns:xlink="http://www.w3.org/1999/xlink" ext-link-type="gen" xlink:href="ON243695" xlink:type="simple">ON243695</ext-link>
                </td></tr><tr><td rowspan="1" colspan="1">
                  <italic>
                    <tp:taxon-name><tp:taxon-name-part taxon-name-part-type="genus" reg="Notionotus">N.</tp:taxon-name-part><tp:taxon-name-part taxon-name-part-type="species" reg="dilucidus">dilucidus</tp:taxon-name-part></tp:taxon-name>
                  </italic>
                </td><td rowspan="1" colspan="1">SLE1811</td><td rowspan="1" colspan="1">Suriname: Sipaliwini: Kabalebo Nature Resort</td><td rowspan="1" colspan="1">
                  <ext-link xmlns:xlink="http://www.w3.org/1999/xlink" ext-link-type="gen" xlink:href="ON239419" xlink:type="simple">ON239419</ext-link>
                </td><td rowspan="1" colspan="1">
                  <ext-link xmlns:xlink="http://www.w3.org/1999/xlink" ext-link-type="gen" xlink:href="ON243696" xlink:type="simple">ON243696</ext-link>
                </td></tr><tr><td rowspan="1" colspan="1">
                  <italic>
                    <tp:taxon-name><tp:taxon-name-part taxon-name-part-type="genus" reg="Notionotus">N.</tp:taxon-name-part><tp:taxon-name-part taxon-name-part-type="species" reg="dilucidus">dilucidus</tp:taxon-name-part></tp:taxon-name>
                  </italic>
                </td><td rowspan="1" colspan="1">SLE2107</td><td rowspan="1" colspan="1">Guyana: Region IX: Kusad Mountain</td><td rowspan="1" colspan="1">
                  <ext-link xmlns:xlink="http://www.w3.org/1999/xlink" ext-link-type="gen" xlink:href="ON239411" xlink:type="simple">ON239411</ext-link>
                </td><td rowspan="1" colspan="1">
                  <ext-link xmlns:xlink="http://www.w3.org/1999/xlink" ext-link-type="gen" xlink:href="ON243702" xlink:type="simple">ON243702</ext-link>
                </td></tr><tr><td rowspan="1" colspan="1">
                  <italic>
                    <tp:taxon-name><tp:taxon-name-part taxon-name-part-type="genus" reg="Notionotus">N.</tp:taxon-name-part><tp:taxon-name-part taxon-name-part-type="species" reg="dilucidus">dilucidus</tp:taxon-name-part></tp:taxon-name>
                  </italic>
                </td><td rowspan="1" colspan="1">SLE2108</td><td rowspan="1" colspan="1">Guyana: Region VI: Upper Berbice</td><td rowspan="1" colspan="1">
                  <ext-link xmlns:xlink="http://www.w3.org/1999/xlink" ext-link-type="gen" xlink:href="ON239417" xlink:type="simple">ON239417</ext-link>
                </td><td rowspan="1" colspan="1">
                  <ext-link xmlns:xlink="http://www.w3.org/1999/xlink" ext-link-type="gen" xlink:href="ON243692" xlink:type="simple">ON243692</ext-link>
                </td></tr><tr><td rowspan="1" colspan="1">
                  <italic>
                    <tp:taxon-name><tp:taxon-name-part taxon-name-part-type="genus" reg="Notionotus">N.</tp:taxon-name-part><tp:taxon-name-part taxon-name-part-type="species" reg="dilucidus">dilucidus</tp:taxon-name-part></tp:taxon-name>
                  </italic>
                </td><td rowspan="1" colspan="1">SLE2113</td><td rowspan="1" colspan="1">French Guiana: Crique Eau Chire</td><td rowspan="1" colspan="1">
                  <ext-link xmlns:xlink="http://www.w3.org/1999/xlink" ext-link-type="gen" xlink:href="ON239406" xlink:type="simple">ON239406</ext-link>
                </td><td rowspan="1" colspan="1">
                  <ext-link xmlns:xlink="http://www.w3.org/1999/xlink" ext-link-type="gen" xlink:href="ON243693" xlink:type="simple">ON243693</ext-link>
                </td></tr><tr><td rowspan="1" colspan="1">
                  <italic>
                    <tp:taxon-name><tp:taxon-name-part taxon-name-part-type="genus" reg="Notionotus">N.</tp:taxon-name-part><tp:taxon-name-part taxon-name-part-type="species" reg="dilucidus">dilucidus</tp:taxon-name-part></tp:taxon-name>
                  </italic>
                </td><td rowspan="1" colspan="1">SLE2114</td><td rowspan="1" colspan="1">Suriname: Sipaliwini: Sipaliwini Savanna Reserve</td><td rowspan="1" colspan="1">
                  <ext-link xmlns:xlink="http://www.w3.org/1999/xlink" ext-link-type="gen" xlink:href="ON239413" xlink:type="simple">ON239413</ext-link>
                </td><td rowspan="1" colspan="1">
                  <ext-link xmlns:xlink="http://www.w3.org/1999/xlink" ext-link-type="gen" xlink:href="ON243703" xlink:type="simple">ON243703</ext-link>
                </td></tr><tr><td rowspan="1" colspan="1">
                  <italic>
                    <tp:taxon-name><tp:taxon-name-part taxon-name-part-type="genus" reg="Notionotus">N.</tp:taxon-name-part><tp:taxon-name-part taxon-name-part-type="species" reg="dilucidus">dilucidus</tp:taxon-name-part></tp:taxon-name>
                  </italic>
                </td><td rowspan="1" colspan="1">SLE2121</td><td rowspan="1" colspan="1">Suriname: Brokopondo: Brownsberg Nature Park</td><td rowspan="1" colspan="1">
                  <ext-link xmlns:xlink="http://www.w3.org/1999/xlink" ext-link-type="gen" xlink:href="ON239421" xlink:type="simple">ON239421</ext-link>
                </td><td rowspan="1" colspan="1">
                  <ext-link xmlns:xlink="http://www.w3.org/1999/xlink" ext-link-type="gen" xlink:href="ON243694" xlink:type="simple">ON243694</ext-link>
                </td></tr><tr><td rowspan="1" colspan="1">
                  <italic>
                    <tp:taxon-name><tp:taxon-name-part taxon-name-part-type="genus" reg="Notionotus">N.</tp:taxon-name-part><tp:taxon-name-part taxon-name-part-type="species" reg="dilucidus">dilucidus</tp:taxon-name-part></tp:taxon-name>
                  </italic>
                </td><td rowspan="1" colspan="1">SLE2330</td><td rowspan="1" colspan="1">Brazil: Roraima: ca. 13 km NE of Caroebe</td><td rowspan="1" colspan="1">N/A</td><td rowspan="1" colspan="1">
                  <ext-link xmlns:xlink="http://www.w3.org/1999/xlink" ext-link-type="gen" xlink:href="ON243704" xlink:type="simple">ON243704</ext-link>
                </td></tr><tr><td rowspan="1" colspan="1">
                  <italic>
                    <tp:taxon-name><tp:taxon-name-part taxon-name-part-type="genus" reg="Notionotus">N.</tp:taxon-name-part><tp:taxon-name-part taxon-name-part-type="species" reg="dilucidus">dilucidus</tp:taxon-name-part></tp:taxon-name>
                  </italic>
                </td><td rowspan="1" colspan="1">SLE2335</td><td rowspan="1" colspan="1">Guyana: Region 9: Kusad Mountain</td><td rowspan="1" colspan="1">
                  <ext-link xmlns:xlink="http://www.w3.org/1999/xlink" ext-link-type="gen" xlink:href="ON239412" xlink:type="simple">ON239412</ext-link>
                </td><td rowspan="1" colspan="1">
                  <ext-link xmlns:xlink="http://www.w3.org/1999/xlink" ext-link-type="gen" xlink:href="ON243705" xlink:type="simple">ON243705</ext-link>
                </td></tr><tr><td rowspan="1" colspan="1">
                  <italic>
                    <tp:taxon-name><tp:taxon-name-part taxon-name-part-type="genus" reg="Notionotus">N.</tp:taxon-name-part><tp:taxon-name-part taxon-name-part-type="species" reg="dilucidus">dilucidus</tp:taxon-name-part></tp:taxon-name>
                  </italic>
                </td><td rowspan="1" colspan="1">SLE2339</td><td rowspan="1" colspan="1">French Guiana: St. Laurent du Maroni (ca. 15 km SW)</td><td rowspan="1" colspan="1">
                  <ext-link xmlns:xlink="http://www.w3.org/1999/xlink" ext-link-type="gen" xlink:href="ON239415" xlink:type="simple">ON239415</ext-link>
                </td><td rowspan="1" colspan="1">
                  <ext-link xmlns:xlink="http://www.w3.org/1999/xlink" ext-link-type="gen" xlink:href="ON243690" xlink:type="simple">ON243690</ext-link>
                </td></tr><tr><td rowspan="1" colspan="1">
                  <italic>
                    <tp:taxon-name><tp:taxon-name-part taxon-name-part-type="genus" reg="Notionotus">N.</tp:taxon-name-part><tp:taxon-name-part taxon-name-part-type="species" reg="dilucidus">dilucidus</tp:taxon-name-part></tp:taxon-name>
                  </italic>
                </td><td rowspan="1" colspan="1">SLE2366</td><td rowspan="1" colspan="1">Venezuela: Amazonas: Tobogán de la Selva</td><td rowspan="1" colspan="1">
                  <ext-link xmlns:xlink="http://www.w3.org/1999/xlink" ext-link-type="gen" xlink:href="ON239404" xlink:type="simple">ON239404</ext-link>
                </td><td rowspan="1" colspan="1">
                  <ext-link xmlns:xlink="http://www.w3.org/1999/xlink" ext-link-type="gen" xlink:href="ON243687" xlink:type="simple">ON243687</ext-link>
                </td></tr><tr><td rowspan="1" colspan="1">
                  <italic>
                    <tp:taxon-name><tp:taxon-name-part taxon-name-part-type="genus" reg="Notionotus">N.</tp:taxon-name-part><tp:taxon-name-part taxon-name-part-type="species" reg="dilucidus">dilucidus</tp:taxon-name-part></tp:taxon-name>
                  </italic>
                </td><td rowspan="1" colspan="1">SLE2368</td><td rowspan="1" colspan="1">Guyana: Region 8: 7 km NW Chenapau</td><td rowspan="1" colspan="1">
                  <ext-link xmlns:xlink="http://www.w3.org/1999/xlink" ext-link-type="gen" xlink:href="ON239409" xlink:type="simple">ON239409</ext-link>
                </td><td rowspan="1" colspan="1">
                  <ext-link xmlns:xlink="http://www.w3.org/1999/xlink" ext-link-type="gen" xlink:href="ON243699" xlink:type="simple">ON243699</ext-link>
                </td></tr><tr><td rowspan="1" colspan="1">
                  <italic>
                    <tp:taxon-name><tp:taxon-name-part taxon-name-part-type="genus" reg="Notionotus">N.</tp:taxon-name-part><tp:taxon-name-part taxon-name-part-type="species" reg="dilucidus">dilucidus</tp:taxon-name-part></tp:taxon-name>
                  </italic>
                </td><td rowspan="1" colspan="1">SLE2374</td><td rowspan="1" colspan="1">Brazil: Roraima: Rio Cocal, near Tepequem</td><td rowspan="1" colspan="1">
                  <ext-link xmlns:xlink="http://www.w3.org/1999/xlink" ext-link-type="gen" xlink:href="ON239408" xlink:type="simple">ON239408</ext-link>
                </td><td rowspan="1" colspan="1">
                  <ext-link xmlns:xlink="http://www.w3.org/1999/xlink" ext-link-type="gen" xlink:href="ON243698" xlink:type="simple">ON243698</ext-link>
                </td></tr><tr><td rowspan="1" colspan="1">
                  <italic>
                    <tp:taxon-name><tp:taxon-name-part taxon-name-part-type="genus" reg="Notionotus">N.</tp:taxon-name-part><tp:taxon-name-part taxon-name-part-type="species" reg="dilucidus">dilucidus</tp:taxon-name-part></tp:taxon-name>
                  </italic>
                </td><td rowspan="1" colspan="1">SLE2375</td><td rowspan="1" colspan="1">Suriname: Sipaliwini: Wehepai</td><td rowspan="1" colspan="1">
                  <ext-link xmlns:xlink="http://www.w3.org/1999/xlink" ext-link-type="gen" xlink:href="ON239416" xlink:type="simple">ON239416</ext-link>
                </td><td rowspan="1" colspan="1">
                  <ext-link xmlns:xlink="http://www.w3.org/1999/xlink" ext-link-type="gen" xlink:href="ON243706" xlink:type="simple">ON243706</ext-link>
                </td></tr><tr><td rowspan="1" colspan="1">
                  <italic>
                    <tp:taxon-name><tp:taxon-name-part taxon-name-part-type="genus" reg="Notionotus">N.</tp:taxon-name-part><tp:taxon-name-part taxon-name-part-type="species" reg="dilucidus">dilucidus</tp:taxon-name-part></tp:taxon-name>
                  </italic>
                </td><td rowspan="1" colspan="1">SLE2377</td><td rowspan="1" colspan="1">Brazil: Roraima: Serra do Tepequém</td><td rowspan="1" colspan="1">
                  <ext-link xmlns:xlink="http://www.w3.org/1999/xlink" ext-link-type="gen" xlink:href="ON239410" xlink:type="simple">ON239410</ext-link>
                </td><td rowspan="1" colspan="1">
                  <ext-link xmlns:xlink="http://www.w3.org/1999/xlink" ext-link-type="gen" xlink:href="ON243700" xlink:type="simple">ON243700</ext-link>
                </td></tr><tr><td rowspan="1" colspan="1">
                  <italic>
                    <tp:taxon-name><tp:taxon-name-part taxon-name-part-type="genus" reg="Notionotus">N.</tp:taxon-name-part><tp:taxon-name-part taxon-name-part-type="species" reg="dilucidus">dilucidus</tp:taxon-name-part></tp:taxon-name>
                  </italic>
                </td><td rowspan="1" colspan="1">SLE2378</td><td rowspan="1" colspan="1">Venezuela: Bolívar: Piedra de la Virgen</td><td rowspan="1" colspan="1">
                  <ext-link xmlns:xlink="http://www.w3.org/1999/xlink" ext-link-type="gen" xlink:href="ON239405" xlink:type="simple">ON239405</ext-link>
                </td><td rowspan="1" colspan="1">
                  <ext-link xmlns:xlink="http://www.w3.org/1999/xlink" ext-link-type="gen" xlink:href="ON243701" xlink:type="simple">ON243701</ext-link>
                </td></tr><tr><td rowspan="1" colspan="1">
                  <italic>
                    <tp:taxon-name><tp:taxon-name-part taxon-name-part-type="genus" reg="Notionotus">N.</tp:taxon-name-part><tp:taxon-name-part taxon-name-part-type="species" reg="dilucidus">dilucidus</tp:taxon-name-part></tp:taxon-name>
                  </italic>
                </td><td rowspan="1" colspan="1">SLE2380</td><td rowspan="1" colspan="1">Guyana: Region IX: Parabara</td><td rowspan="1" colspan="1">
                  <ext-link xmlns:xlink="http://www.w3.org/1999/xlink" ext-link-type="gen" xlink:href="ON239414" xlink:type="simple">ON239414</ext-link>
                </td><td rowspan="1" colspan="1">
                  <ext-link xmlns:xlink="http://www.w3.org/1999/xlink" ext-link-type="gen" xlink:href="ON243707" xlink:type="simple">ON243707</ext-link>
                </td></tr><tr><td rowspan="1" colspan="1">
                  <italic>
                    <tp:taxon-name><tp:taxon-name-part taxon-name-part-type="genus" reg="Notionotus">N.</tp:taxon-name-part><tp:taxon-name-part taxon-name-part-type="species" reg="dilucidus">dilucidus</tp:taxon-name-part></tp:taxon-name>
                  </italic>
                </td><td rowspan="1" colspan="1">SLE2383</td><td rowspan="1" colspan="1">French Guiana: Carbet ONF Grillon</td><td rowspan="1" colspan="1">
                  <ext-link xmlns:xlink="http://www.w3.org/1999/xlink" ext-link-type="gen" xlink:href="ON239407" xlink:type="simple">ON239407</ext-link>
                </td><td rowspan="1" colspan="1">
                  <ext-link xmlns:xlink="http://www.w3.org/1999/xlink" ext-link-type="gen" xlink:href="ON243697" xlink:type="simple">ON243697</ext-link>
                </td></tr><tr><td rowspan="1" colspan="1">
                  <italic>
                    <tp:taxon-name><tp:taxon-name-part taxon-name-part-type="genus" reg="Notionotus">N.</tp:taxon-name-part><tp:taxon-name-part taxon-name-part-type="species" reg="dilucidus">dilucidus</tp:taxon-name-part></tp:taxon-name>
                  </italic>
                </td><td rowspan="1" colspan="1">SLE2389</td><td rowspan="1" colspan="1">Suriname: Sipaliwini: Raleighvallen</td><td rowspan="1" colspan="1">
                  <ext-link xmlns:xlink="http://www.w3.org/1999/xlink" ext-link-type="gen" xlink:href="ON239423" xlink:type="simple">ON239423</ext-link>
                </td><td rowspan="1" colspan="1">
                  <ext-link xmlns:xlink="http://www.w3.org/1999/xlink" ext-link-type="gen" xlink:href="ON243689" xlink:type="simple">ON243689</ext-link>
                </td></tr><tr><td rowspan="1" colspan="1">
                  <italic>
                    <tp:taxon-name><tp:taxon-name-part taxon-name-part-type="genus" reg="Notionotus">N.</tp:taxon-name-part><tp:taxon-name-part taxon-name-part-type="species" reg="dilucidus">dilucidus</tp:taxon-name-part></tp:taxon-name>
                  </italic>
                </td><td rowspan="1" colspan="1">SLE2394</td><td rowspan="1" colspan="1">Suriname: Sipaliwini: Raleighvallen</td><td rowspan="1" colspan="1">N/A</td><td rowspan="1" colspan="1">
                  <ext-link xmlns:xlink="http://www.w3.org/1999/xlink" ext-link-type="gen" xlink:href="ON243691" xlink:type="simple">ON243691</ext-link>
                </td></tr><tr><td rowspan="1" colspan="1">
                  <italic>
                    <tp:taxon-name><tp:taxon-name-part taxon-name-part-type="genus" reg="Notionotus">N.</tp:taxon-name-part><tp:taxon-name-part taxon-name-part-type="species" reg="garciae">garciae</tp:taxon-name-part></tp:taxon-name>
                  </italic>
                </td><td rowspan="1" colspan="1">SLE1900</td><td rowspan="1" colspan="1">Brazil: Amazonas: Pres. Fig. (ca. 57 km E)</td><td rowspan="1" colspan="1">
                  <ext-link xmlns:xlink="http://www.w3.org/1999/xlink" ext-link-type="gen" xlink:href="ON239440" xlink:type="simple">ON239440</ext-link>
                </td><td rowspan="1" colspan="1">
                  <ext-link xmlns:xlink="http://www.w3.org/1999/xlink" ext-link-type="gen" xlink:href="ON243730" xlink:type="simple">ON243730</ext-link>
                </td></tr><tr><td rowspan="1" colspan="1">
                  <italic>
                    <tp:taxon-name><tp:taxon-name-part taxon-name-part-type="genus" reg="Notionotus">N.</tp:taxon-name-part><tp:taxon-name-part taxon-name-part-type="species" reg="giraldoi">giraldoi</tp:taxon-name-part></tp:taxon-name>
                  </italic>
                </td><td rowspan="1" colspan="1">SLE2088</td><td rowspan="1" colspan="1">Brazil: Rondonia: Vale do Cachoeiras</td><td rowspan="1" colspan="1">
                  <ext-link xmlns:xlink="http://www.w3.org/1999/xlink" ext-link-type="gen" xlink:href="ON239428" xlink:type="simple">ON239428</ext-link>
                </td><td rowspan="1" colspan="1">
                  <ext-link xmlns:xlink="http://www.w3.org/1999/xlink" ext-link-type="gen" xlink:href="ON243718" xlink:type="simple">ON243718</ext-link>
                </td></tr><tr><td rowspan="1" colspan="1">
                  <italic>
                    <tp:taxon-name><tp:taxon-name-part taxon-name-part-type="genus" reg="Notionotus">N.</tp:taxon-name-part><tp:taxon-name-part taxon-name-part-type="species" reg="giraldoi">giraldoi</tp:taxon-name-part></tp:taxon-name>
                  </italic>
                </td><td rowspan="1" colspan="1">SLE2332</td><td rowspan="1" colspan="1">Brazil: Rondonia: Ji-Parana (27 km SW)</td><td rowspan="1" colspan="1">
                  <ext-link xmlns:xlink="http://www.w3.org/1999/xlink" ext-link-type="gen" xlink:href="ON239427" xlink:type="simple">ON239427</ext-link>
                </td><td rowspan="1" colspan="1">
                  <ext-link xmlns:xlink="http://www.w3.org/1999/xlink" ext-link-type="gen" xlink:href="ON243719" xlink:type="simple">ON243719</ext-link>
                </td></tr><tr><td rowspan="1" colspan="1">
                  <italic>
                    <tp:taxon-name><tp:taxon-name-part taxon-name-part-type="genus" reg="Notionotus">N.</tp:taxon-name-part><tp:taxon-name-part taxon-name-part-type="species" reg="giraldoi">giraldoi</tp:taxon-name-part></tp:taxon-name>
                  </italic>
                </td><td rowspan="1" colspan="1">SLE2334</td><td rowspan="1" colspan="1">Brazil: Rondonia: Ji-Parana (27 km SW)</td><td rowspan="1" colspan="1">
                  <ext-link xmlns:xlink="http://www.w3.org/1999/xlink" ext-link-type="gen" xlink:href="ON239429" xlink:type="simple">ON239429</ext-link>
                </td><td rowspan="1" colspan="1">
                  <ext-link xmlns:xlink="http://www.w3.org/1999/xlink" ext-link-type="gen" xlink:href="ON243720" xlink:type="simple">ON243720</ext-link>
                </td></tr><tr><td rowspan="1" colspan="1">
                  <italic>
                    <tp:taxon-name><tp:taxon-name-part taxon-name-part-type="genus" reg="Notionotus">N.</tp:taxon-name-part><tp:taxon-name-part taxon-name-part-type="species" reg="insignitus">insignitus</tp:taxon-name-part></tp:taxon-name>
                  </italic>
                </td><td rowspan="1" colspan="1">SLE1115</td><td rowspan="1" colspan="1">Venezuela: Bolívar: La Escalera</td><td rowspan="1" colspan="1">
                  <ext-link xmlns:xlink="http://www.w3.org/1999/xlink" ext-link-type="gen" xlink:href="ON239443" xlink:type="simple">ON239443</ext-link>
                </td><td rowspan="1" colspan="1">
                  <ext-link xmlns:xlink="http://www.w3.org/1999/xlink" ext-link-type="gen" xlink:href="ON243734" xlink:type="simple">ON243734</ext-link>
                </td></tr><tr><td rowspan="1" colspan="1">
                  <italic>
                    <tp:taxon-name><tp:taxon-name-part taxon-name-part-type="genus" reg="Notionotus">N.</tp:taxon-name-part><tp:taxon-name-part taxon-name-part-type="species" reg="juma">juma</tp:taxon-name-part></tp:taxon-name>
                  </italic>
                </td><td rowspan="1" colspan="1">SLE1269</td><td rowspan="1" colspan="1">Brazil: Amazonas: Novo Airão</td><td rowspan="1" colspan="1">
                  <ext-link xmlns:xlink="http://www.w3.org/1999/xlink" ext-link-type="gen" xlink:href="ON239435" xlink:type="simple">ON239435</ext-link>
                </td><td rowspan="1" colspan="1">
                  <ext-link xmlns:xlink="http://www.w3.org/1999/xlink" ext-link-type="gen" xlink:href="ON243727" xlink:type="simple">ON243727</ext-link>
                </td></tr><tr><td rowspan="1" colspan="1">
                  <italic>
                    <tp:taxon-name><tp:taxon-name-part taxon-name-part-type="genus" reg="Notionotus">N.</tp:taxon-name-part><tp:taxon-name-part taxon-name-part-type="species" reg="juma">juma</tp:taxon-name-part></tp:taxon-name>
                  </italic>
                </td><td rowspan="1" colspan="1">SLE2100</td><td rowspan="1" colspan="1">Brazil: Amazonas: Ducke Reserve</td><td rowspan="1" colspan="1">
                  <ext-link xmlns:xlink="http://www.w3.org/1999/xlink" ext-link-type="gen" xlink:href="ON239436" xlink:type="simple">ON239436</ext-link>
                </td><td rowspan="1" colspan="1">
                  <ext-link xmlns:xlink="http://www.w3.org/1999/xlink" ext-link-type="gen" xlink:href="ON243728" xlink:type="simple">ON243728</ext-link>
                </td></tr><tr><td rowspan="1" colspan="1">
                  <italic>
                    <tp:taxon-name><tp:taxon-name-part taxon-name-part-type="genus" reg="Notionotus">N.</tp:taxon-name-part><tp:taxon-name-part taxon-name-part-type="species" reg="liparus">liparus</tp:taxon-name-part></tp:taxon-name>
                  </italic>
                </td><td rowspan="1" colspan="1">SLE2111</td><td rowspan="1" colspan="1">Venezuela: Aragua: Henri Pittier National Park</td><td rowspan="1" colspan="1">
                  <ext-link xmlns:xlink="http://www.w3.org/1999/xlink" ext-link-type="gen" xlink:href="ON239403" xlink:type="simple">ON239403</ext-link>
                </td><td rowspan="1" colspan="1">
                  <ext-link xmlns:xlink="http://www.w3.org/1999/xlink" ext-link-type="gen" xlink:href="ON243714" xlink:type="simple">ON243714</ext-link>
                </td></tr><tr><td rowspan="1" colspan="1">
                  <italic>
                    <tp:taxon-name><tp:taxon-name-part taxon-name-part-type="genus" reg="Notionotus">N.</tp:taxon-name-part><tp:taxon-name-part taxon-name-part-type="species" reg="liparus">liparus</tp:taxon-name-part></tp:taxon-name>
                  </italic>
                </td><td rowspan="1" colspan="1">SLE2123</td><td rowspan="1" colspan="1">Venezuela: Barinas: Barinitas (ca. 13 km NW)</td><td rowspan="1" colspan="1">
                  <ext-link xmlns:xlink="http://www.w3.org/1999/xlink" ext-link-type="gen" xlink:href="ON239401" xlink:type="simple">ON239401</ext-link>
                </td><td rowspan="1" colspan="1">
                  <ext-link xmlns:xlink="http://www.w3.org/1999/xlink" ext-link-type="gen" xlink:href="ON243715" xlink:type="simple">ON243715</ext-link>
                </td></tr><tr><td rowspan="1" colspan="1">
                  <italic>
                    <tp:taxon-name><tp:taxon-name-part taxon-name-part-type="genus" reg="Notionotus">N.</tp:taxon-name-part><tp:taxon-name-part taxon-name-part-type="species" reg="liparus">liparus</tp:taxon-name-part></tp:taxon-name>
                  </italic>
                </td><td rowspan="1" colspan="1">SLE2124</td><td rowspan="1" colspan="1">Venezuela: Mérida: Santo Domingo (ca. 2 km SE)</td><td rowspan="1" colspan="1">
                  <ext-link xmlns:xlink="http://www.w3.org/1999/xlink" ext-link-type="gen" xlink:href="ON239400" xlink:type="simple">ON239400</ext-link>
                </td><td rowspan="1" colspan="1">
                  <ext-link xmlns:xlink="http://www.w3.org/1999/xlink" ext-link-type="gen" xlink:href="ON243716" xlink:type="simple">ON243716</ext-link>
                </td></tr><tr><td rowspan="1" colspan="1">
                  <italic>
                    <tp:taxon-name><tp:taxon-name-part taxon-name-part-type="genus" reg="Notionotus">N.</tp:taxon-name-part><tp:taxon-name-part taxon-name-part-type="species" reg="liparus">liparus</tp:taxon-name-part></tp:taxon-name>
                  </italic>
                </td><td rowspan="1" colspan="1">MSC1820</td><td rowspan="1" colspan="1">Venezuela: Aragua: Henri Pittier National Park</td><td rowspan="1" colspan="1">
                  <ext-link xmlns:xlink="http://www.w3.org/1999/xlink" ext-link-type="gen" xlink:href="ON239402" xlink:type="simple">ON239402</ext-link>
                </td><td rowspan="1" colspan="1">
                  <ext-link xmlns:xlink="http://www.w3.org/1999/xlink" ext-link-type="gen" xlink:href="KC992598" xlink:type="simple">KC992598</ext-link>
                </td></tr><tr><td rowspan="1" colspan="1">
                  <italic>
                    <tp:taxon-name><tp:taxon-name-part taxon-name-part-type="genus" reg="Notionotus">N.</tp:taxon-name-part><tp:taxon-name-part taxon-name-part-type="species" reg="lohezi">lohezi</tp:taxon-name-part></tp:taxon-name>
                  </italic>
                </td><td rowspan="1" colspan="1">SLE2337</td><td rowspan="1" colspan="1">French Guiana: Savane Roche Virginie</td><td rowspan="1" colspan="1">
                  <ext-link xmlns:xlink="http://www.w3.org/1999/xlink" ext-link-type="gen" xlink:href="ON239444" xlink:type="simple">ON239444</ext-link>
                </td><td rowspan="1" colspan="1">
                  <ext-link xmlns:xlink="http://www.w3.org/1999/xlink" ext-link-type="gen" xlink:href="ON243737" xlink:type="simple">ON243737</ext-link>
                </td></tr><tr><td rowspan="1" colspan="1">
                  <italic>
                    <tp:taxon-name><tp:taxon-name-part taxon-name-part-type="genus" reg="Notionotus">N.</tp:taxon-name-part><tp:taxon-name-part taxon-name-part-type="species" reg="lohezi">lohezi</tp:taxon-name-part></tp:taxon-name>
                  </italic>
                </td><td rowspan="1" colspan="1">SLE2387</td><td rowspan="1" colspan="1">French Guiana: Savane Roche Virginie</td><td rowspan="1" colspan="1">
                  <ext-link xmlns:xlink="http://www.w3.org/1999/xlink" ext-link-type="gen" xlink:href="ON239445" xlink:type="simple">ON239445</ext-link>
                </td><td rowspan="1" colspan="1">
                  <ext-link xmlns:xlink="http://www.w3.org/1999/xlink" ext-link-type="gen" xlink:href="ON243738" xlink:type="simple">ON243738</ext-link>
                </td></tr><tr><td rowspan="1" colspan="1">
                  <italic>
                    <tp:taxon-name><tp:taxon-name-part taxon-name-part-type="genus" reg="Notionotus">N.</tp:taxon-name-part><tp:taxon-name-part taxon-name-part-type="species" reg="parvus">parvus</tp:taxon-name-part></tp:taxon-name>
                  </italic>
                </td><td rowspan="1" colspan="1">SLE2388</td><td rowspan="1" colspan="1">Suriname: Sipaliwini: Grensgeberte Moutains</td><td rowspan="1" colspan="1">
                  <ext-link xmlns:xlink="http://www.w3.org/1999/xlink" ext-link-type="gen" xlink:href="ON239434" xlink:type="simple">ON239434</ext-link>
                </td><td rowspan="1" colspan="1">
                  <ext-link xmlns:xlink="http://www.w3.org/1999/xlink" ext-link-type="gen" xlink:href="ON243729" xlink:type="simple">ON243729</ext-link>
                </td></tr><tr><td rowspan="1" colspan="1">
                  <italic>
                    <tp:taxon-name><tp:taxon-name-part taxon-name-part-type="genus" reg="Notionotus">N.</tp:taxon-name-part><tp:taxon-name-part taxon-name-part-type="species" reg="retusus">retusus</tp:taxon-name-part></tp:taxon-name>
                  </italic>
                </td><td rowspan="1" colspan="1">SLE2110</td><td rowspan="1" colspan="1">Guyana: Region 8: ca. 7 km NW Chenapau</td><td rowspan="1" colspan="1">N/A</td><td rowspan="1" colspan="1">
                  <ext-link xmlns:xlink="http://www.w3.org/1999/xlink" ext-link-type="gen" xlink:href="ON243735" xlink:type="simple">ON243735</ext-link>
                </td></tr><tr><td rowspan="1" colspan="1">
                  <italic>
                    <tp:taxon-name><tp:taxon-name-part taxon-name-part-type="genus" reg="Notionotus">N.</tp:taxon-name-part><tp:taxon-name-part taxon-name-part-type="species" reg="retusus">retusus</tp:taxon-name-part></tp:taxon-name>
                  </italic>
                </td><td rowspan="1" colspan="1">SLE2372</td><td rowspan="1" colspan="1">Guyana: Region 8: Ayanganna Airstrip</td><td rowspan="1" colspan="1">
                  <ext-link xmlns:xlink="http://www.w3.org/1999/xlink" ext-link-type="gen" xlink:href="ON239439" xlink:type="simple">ON239439</ext-link>
                </td><td rowspan="1" colspan="1">
                  <ext-link xmlns:xlink="http://www.w3.org/1999/xlink" ext-link-type="gen" xlink:href="ON243736" xlink:type="simple">ON243736</ext-link>
                </td></tr><tr><td rowspan="1" colspan="1">
                  <italic>
                    <tp:taxon-name><tp:taxon-name-part taxon-name-part-type="genus" reg="Notionotus">N.</tp:taxon-name-part><tp:taxon-name-part taxon-name-part-type="species" reg="tricarinatus">tricarinatus</tp:taxon-name-part></tp:taxon-name>
                  </italic>
                </td><td rowspan="1" colspan="1">SLE1112</td><td rowspan="1" colspan="1">Venezuela: Zulia: Tukuko</td><td rowspan="1" colspan="1">
                  <ext-link xmlns:xlink="http://www.w3.org/1999/xlink" ext-link-type="gen" xlink:href="ON239425" xlink:type="simple">ON239425</ext-link>
                </td><td rowspan="1" colspan="1">
                  <ext-link xmlns:xlink="http://www.w3.org/1999/xlink" ext-link-type="gen" xlink:href="ON243710" xlink:type="simple">ON243710</ext-link>
                </td></tr><tr><td rowspan="1" colspan="1">
                  <italic>
                    <tp:taxon-name><tp:taxon-name-part taxon-name-part-type="genus" reg="Notionotus">N.</tp:taxon-name-part><tp:taxon-name-part taxon-name-part-type="species" reg="tricarinatus">tricarinatus</tp:taxon-name-part></tp:taxon-name>
                  </italic>
                </td><td rowspan="1" colspan="1">SLE2371</td><td rowspan="1" colspan="1">Venezuela: Zulia: Tukuko</td><td rowspan="1" colspan="1">
                  <ext-link xmlns:xlink="http://www.w3.org/1999/xlink" ext-link-type="gen" xlink:href="ON239426" xlink:type="simple">ON239426</ext-link>
                </td><td rowspan="1" colspan="1">
                  <ext-link xmlns:xlink="http://www.w3.org/1999/xlink" ext-link-type="gen" xlink:href="ON243711" xlink:type="simple">ON243711</ext-link>
                </td></tr><tr><td rowspan="1" colspan="1">
                  <italic>
                    <tp:taxon-name><tp:taxon-name-part taxon-name-part-type="genus" reg="Notionotus">N.</tp:taxon-name-part><tp:taxon-name-part taxon-name-part-type="species" reg="tricarinatus">tricarinatus</tp:taxon-name-part></tp:taxon-name>
                  </italic>
                </td><td rowspan="1" colspan="1">SLE2381</td><td rowspan="1" colspan="1">Venezuela: Aragua: Henri Pittier National Park</td><td rowspan="1" colspan="1">
                  <ext-link xmlns:xlink="http://www.w3.org/1999/xlink" ext-link-type="gen" xlink:href="ON239424" xlink:type="simple">ON239424</ext-link>
                </td><td rowspan="1" colspan="1">
                  <ext-link xmlns:xlink="http://www.w3.org/1999/xlink" ext-link-type="gen" xlink:href="ON243712" xlink:type="simple">ON243712</ext-link>
                </td></tr><tr><td rowspan="1" colspan="1">
                  <italic>
                    <tp:taxon-name><tp:taxon-name-part taxon-name-part-type="genus" reg="Notionotus">N.</tp:taxon-name-part><tp:taxon-name-part taxon-name-part-type="species" reg="tricarinatus">tricarinatus</tp:taxon-name-part></tp:taxon-name>
                  </italic>
                </td><td rowspan="1" colspan="1">SLE2391</td><td rowspan="1" colspan="1">Venezuela: Portuguesa: Biscucuy</td><td rowspan="1" colspan="1">N/A</td><td rowspan="1" colspan="1">
                  <ext-link xmlns:xlink="http://www.w3.org/1999/xlink" ext-link-type="gen" xlink:href="ON243713" xlink:type="simple">ON243713</ext-link>
                </td></tr><tr><td rowspan="1" colspan="1">
                  <italic>
                    <tp:taxon-name><tp:taxon-name-part taxon-name-part-type="genus" reg="Notionotus">N.</tp:taxon-name-part><tp:taxon-name-part taxon-name-part-type="species" reg="tricarinatus">tricarinatus</tp:taxon-name-part></tp:taxon-name>
                  </italic>
                </td><td rowspan="1" colspan="1">SLE2392</td><td rowspan="1" colspan="1">Venezuela: Portuguesa: Biscucuy</td><td rowspan="1" colspan="1">N/A</td><td rowspan="1" colspan="1">
                  <ext-link xmlns:xlink="http://www.w3.org/1999/xlink" ext-link-type="gen" xlink:href="ON243708" xlink:type="simple">ON243708</ext-link>
                </td></tr><tr><td rowspan="1" colspan="1">
                  <italic>
                    <tp:taxon-name><tp:taxon-name-part taxon-name-part-type="genus" reg="Notionotus">N.</tp:taxon-name-part><tp:taxon-name-part taxon-name-part-type="species" reg="tricarinatus">tricarinatus</tp:taxon-name-part></tp:taxon-name>
                  </italic>
                </td><td rowspan="1" colspan="1">SLE2397</td><td rowspan="1" colspan="1">Costa Rica: Cartago: Tapanti National Park</td><td rowspan="1" colspan="1">N/A</td><td rowspan="1" colspan="1">
                  <ext-link xmlns:xlink="http://www.w3.org/1999/xlink" ext-link-type="gen" xlink:href="ON243709" xlink:type="simple">ON243709</ext-link>
                </td></tr><tr><td rowspan="1" colspan="1">
                  <italic>
                    <tp:taxon-name><tp:taxon-name-part taxon-name-part-type="genus" reg="Notionotus">N.</tp:taxon-name-part><tp:taxon-name-part taxon-name-part-type="species" reg="vatius">vatius</tp:taxon-name-part></tp:taxon-name>
                  </italic>
                </td><td rowspan="1" colspan="1">SLE2104</td><td rowspan="1" colspan="1">Brazil: Bahia: Cachoeira Domingos Lopes</td><td rowspan="1" colspan="1">
                  <ext-link xmlns:xlink="http://www.w3.org/1999/xlink" ext-link-type="gen" xlink:href="ON239430" xlink:type="simple">ON239430</ext-link>
                </td><td rowspan="1" colspan="1">
                  <ext-link xmlns:xlink="http://www.w3.org/1999/xlink" ext-link-type="gen" xlink:href="ON243722" xlink:type="simple">ON243722</ext-link>
                </td></tr><tr><td rowspan="1" colspan="1">
                  <italic>
                    <tp:taxon-name><tp:taxon-name-part taxon-name-part-type="genus" reg="Notionotus">N.</tp:taxon-name-part><tp:taxon-name-part taxon-name-part-type="species" reg="vatius">vatius</tp:taxon-name-part></tp:taxon-name>
                  </italic>
                </td><td rowspan="1" colspan="1">SLE2324</td><td rowspan="1" colspan="1">Brazil: Mato Grosso do Sul: Aquidauana (ca. 27 km S)</td><td rowspan="1" colspan="1">
                  <ext-link xmlns:xlink="http://www.w3.org/1999/xlink" ext-link-type="gen" xlink:href="ON239432" xlink:type="simple">ON239432</ext-link>
                </td><td rowspan="1" colspan="1">
                  <ext-link xmlns:xlink="http://www.w3.org/1999/xlink" ext-link-type="gen" xlink:href="ON243724" xlink:type="simple">ON243724</ext-link>
                </td></tr><tr><td rowspan="1" colspan="1">
                  <italic>
                    <tp:taxon-name><tp:taxon-name-part taxon-name-part-type="genus" reg="Notionotus">N.</tp:taxon-name-part><tp:taxon-name-part taxon-name-part-type="species" reg="vatius">vatius</tp:taxon-name-part></tp:taxon-name>
                  </italic>
                </td><td rowspan="1" colspan="1">SLE2327</td><td rowspan="1" colspan="1">Brazil: Mato Grosso do Sul: Aquidauana (ca. 15 km E)</td><td rowspan="1" colspan="1">
                  <ext-link xmlns:xlink="http://www.w3.org/1999/xlink" ext-link-type="gen" xlink:href="ON239433" xlink:type="simple">ON239433</ext-link>
                </td><td rowspan="1" colspan="1">
                  <ext-link xmlns:xlink="http://www.w3.org/1999/xlink" ext-link-type="gen" xlink:href="ON243723" xlink:type="simple">ON243723</ext-link>
                </td></tr><tr><td rowspan="1" colspan="1">
                  <italic>
                    <tp:taxon-name><tp:taxon-name-part taxon-name-part-type="genus" reg="Notionotus">N.</tp:taxon-name-part><tp:taxon-name-part taxon-name-part-type="species" reg="vatius">vatius</tp:taxon-name-part></tp:taxon-name>
                  </italic>
                </td><td rowspan="1" colspan="1">SLE2385</td><td rowspan="1" colspan="1">Brazil: Bahia: Livramento de Nossa Senhora</td><td rowspan="1" colspan="1">
                  <ext-link xmlns:xlink="http://www.w3.org/1999/xlink" ext-link-type="gen" xlink:href="ON239431" xlink:type="simple">ON239431</ext-link>
                </td><td rowspan="1" colspan="1">
                  <ext-link xmlns:xlink="http://www.w3.org/1999/xlink" ext-link-type="gen" xlink:href="ON243721" xlink:type="simple">ON243721</ext-link>
                </td></tr><tr><td rowspan="1" colspan="1"><italic><tp:taxon-name><tp:taxon-name-part taxon-name-part-type="genus" reg="Notionotus">N.</tp:taxon-name-part></tp:taxon-name></italic> sp.</td><td rowspan="1" colspan="1">SLE0092</td><td rowspan="1" colspan="1">India: Tamil Nadu: Bodi Hills, Western Ghats</td><td rowspan="1" colspan="1">
                  <ext-link xmlns:xlink="http://www.w3.org/1999/xlink" ext-link-type="gen" xlink:href="ON239399" xlink:type="simple">ON239399</ext-link>
                </td><td rowspan="1" colspan="1">
                  <ext-link xmlns:xlink="http://www.w3.org/1999/xlink" ext-link-type="gen" xlink:href="KC992599" xlink:type="simple">KC992599</ext-link>
                </td></tr><tr><td rowspan="1" colspan="1"><italic><tp:taxon-name><tp:taxon-name-part taxon-name-part-type="genus" reg="Notionotus">N.</tp:taxon-name-part></tp:taxon-name></italic> sp.</td><td rowspan="1" colspan="1">SLE2140</td><td rowspan="1" colspan="1">Peru: Cusco: 1 km <tp:taxon-name><tp:taxon-name-part taxon-name-part-type="genus" reg="Notionotus">N.</tp:taxon-name-part></tp:taxon-name> Quince Mil</td><td rowspan="1" colspan="1">
                  <ext-link xmlns:xlink="http://www.w3.org/1999/xlink" ext-link-type="gen" xlink:href="ON239398" xlink:type="simple">ON239398</ext-link>
                </td><td rowspan="1" colspan="1">
                  <ext-link xmlns:xlink="http://www.w3.org/1999/xlink" ext-link-type="gen" xlink:href="ON243717" xlink:type="simple">ON243717</ext-link>
                </td></tr></tbody></table></table-wrap></tp:treatment-sec><ref-list><ref id="B11"><mixed-citation xmlns:xlink="http://www.w3.org/1999/xlink" xlink:type="simple"><person-group><name name-style="western"><surname>Perkins</surname><given-names>PD</given-names></name></person-group> (<year>1979</year>) <article-title>Three new Middle American species of aquatic beetles in the genus <italic><tp:taxon-name><tp:taxon-name-part taxon-name-part-type="genus">Notionotus</tp:taxon-name-part></tp:taxon-name></italic> Spangler (<tp:taxon-name><tp:taxon-name-part taxon-name-part-type="family">Hydrophilidae</tp:taxon-name-part></tp:taxon-name>: <tp:taxon-name><tp:taxon-name-part taxon-name-part-type="subfamily">Hydrobiinae</tp:taxon-name-part></tp:taxon-name>).</article-title><source>Journal of the New York Entomological Society</source><volume>87</volume>: <fpage>304</fpage>–<lpage>311</lpage>.</mixed-citation></ref><ref id="B1"><mixed-citation xmlns:xlink="http://www.w3.org/1999/xlink" xlink:type="simple"><person-group><name name-style="western"><surname>García</surname><given-names>M</given-names></name></person-group> (<year>2000</year>) <article-title>Dos nuevas especies de <italic><tp:taxon-name><tp:taxon-name-part taxon-name-part-type="genus">Notionotus</tp:taxon-name-part></tp:taxon-name></italic> Spangler, 1972 (<tp:taxon-name><tp:taxon-name-part taxon-name-part-type="order">Coleoptera</tp:taxon-name-part></tp:taxon-name>: <tp:taxon-name><tp:taxon-name-part taxon-name-part-type="family">Hydrophilidae</tp:taxon-name-part></tp:taxon-name>: <tp:taxon-name><tp:taxon-name-part taxon-name-part-type="subfamily">Hydrophilinae</tp:taxon-name-part></tp:taxon-name>), de Venezuela, y nuevos registros para <italic><tp:taxon-name><tp:taxon-name-part taxon-name-part-type="genus">N.</tp:taxon-name-part><tp:taxon-name-part taxon-name-part-type="species">rosalesi</tp:taxon-name-part></tp:taxon-name></italic> y <italic><tp:taxon-name><tp:taxon-name-part taxon-name-part-type="genus">N.</tp:taxon-name-part><tp:taxon-name-part taxon-name-part-type="species">liparus</tp:taxon-name-part></tp:taxon-name></italic>.</article-title><source>Boletín del centro de Investigaciones biológicas</source><volume>34</volume>: <fpage>247</fpage>–<lpage>258</lpage>.</mixed-citation></ref></ref-list></tp:taxon-treatment>
