# Supplementary material for: ﻿Revision of the water scavenger beetle genus Notionotus Spangler, 1972 in the Neotropical Region (Coleoptera, Hydrophilidae, Enochrinae)
Source: Zookeys. 2022 Jul 1;1109:141–91. doi: 10.3897/zookeys.1109.80775 (PMC9848793; doi:10.3897/zookeys.1109.80775)
Supplement: XML Treatment for Notionotus brunbadius [file zookeys.1109.80775-treatment14.xml]

<!DOCTYPE tp:taxon-treatment
  PUBLIC "-//TaxonX//DTD Taxonomic Treatment Publishing DTD v0 20100105//EN" "tax-treatment-NSO.dtd">
<tp:taxon-treatment xmlns:tp="http://www.plazi.org/taxpub"><tp:treatment-meta><kwd-group><label>Taxon classification</label><kwd>
                <named-content content-type="kingdom">Animalia</named-content>
              </kwd><kwd>
                <named-content content-type="order">Coleoptera</named-content>
              </kwd><kwd>
                <named-content content-type="family">Hydrophilidae</named-content>
              </kwd></kwd-group><mixed-citation publication-type="journal"><person-group><name><surname>González-Rodríguez</surname><given-names>Liza M.</given-names></name><name><surname>Short</surname><given-names>Andrew Edward Z.</given-names></name></person-group><article-title>﻿Revision of the water scavenger beetle genus <italic><tp:taxon-name><tp:taxon-name-part taxon-name-part-type="genus" reg="Notionotus">Notionotus</tp:taxon-name-part></tp:taxon-name></italic> Spangler, 1972 in the Neotropical Region (<tp:taxon-name><tp:taxon-name-part taxon-name-part-type="order">Coleoptera</tp:taxon-name-part></tp:taxon-name>, <tp:taxon-name><tp:taxon-name-part taxon-name-part-type="family">Hydrophilidae</tp:taxon-name-part></tp:taxon-name>, <tp:taxon-name><tp:taxon-name-part taxon-name-part-type="subfamily">Enochrinae</tp:taxon-name-part></tp:taxon-name>)</article-title><source>Zookeys</source><day>01</day><month>07</month><year>2022</year><volume>1109</volume><fpage>141</fpage><lpage>191</lpage><pub-id pub-id-type="doi">10.3897/zookeys.1109.80775</pub-id></mixed-citation></tp:treatment-meta><tp:nomenclature><label>﻿</label><tp:taxon-name>
              <object-id xmlns:xlink="http://www.w3.org/1999/xlink" content-type="arpha" xlink:type="simple">23339019-5334-5BC5-80D9-908E62640698</object-id>
              <tp:taxon-name-part taxon-name-part-type="genus" reg="Notionotus">Notionotus</tp:taxon-name-part>
              <tp:taxon-name-part taxon-name-part-type="species" reg="brunbadius">brunbadius</tp:taxon-name-part>
              <object-id xmlns:xlink="http://www.w3.org/1999/xlink" content-type="zoobank" xlink:type="simple">http://zoobank.org/23615726-EDE5-40AD-B408-8ED24AC30EDC</object-id>
            </tp:taxon-name><tp:taxon-status xmlns:xlink="http://www.w3.org/1999/xlink" xlink:type="simple">sp. nov.</tp:taxon-status><xref ref-type="fig" rid="F4">Figs 4C</xref><xref ref-type="fig" rid="F8">, 8C</xref><xref ref-type="fig" rid="F12">, 12C</xref><xref ref-type="fig" rid="F15">, 15</xref></tp:nomenclature><tp:treatment-sec sec-type="type material" id="SECID0EZ6DI"><title>Type material.</title><p><bold><italic><tp:taxon-name><tp:taxon-name-part taxon-name-part-type="genus" reg="Holotyp">Holotyp</tp:taxon-name-part></tp:taxon-name></italic>e (male)</bold>: “BRAZIL: Amazonas, Manaus/<named-content xmlns:xlink="http://www.w3.org/1999/xlink" content-type="dwc:verbatimCoordinates" xlink:type="simple"><named-content content-type="geo-json" specific-use="{&#34;type&#34;:&#34;Point&#34;,&#34;coordinates&#34;:[-59.975140,-2.930790]}" id="NCID0ENAAK" xlink:type="simple">-2.93079, -59.97514</named-content></named-content>, 75 m/ Ducke Reserve/ leg. Short &amp; team; stream margin/ &amp; assoc. backwater swampy area/ 9–10.vi.2018; BR18-0609-03A”, “DNA VOUCHER/ Extraction #/ SLE-1553” (<named-content xmlns:xlink="http://www.w3.org/1999/xlink" content-type="dwc:institutional_code" xlink:title="Instituto Nacional de Pesquisas da Amazônia" xlink:href="http://grbio.org/institution/instituto-nacional-de-pesquisas-da-amazonia" xlink:type="simple">INPA</named-content>). <bold><italic>Paratypes</italic> (4 exs.): Brazil: Amazonas State</bold>: Same data as holotype (2 exs., <named-content xmlns:xlink="http://www.w3.org/1999/xlink" content-type="dwc:institutional_code" xlink:title="Snow Entomological Collection, University of Kansas" xlink:href="http://grbio.org/institution/university-kansas-biodiversity-institute" xlink:type="simple">SEMC</named-content>); same data except Igarape Barro Branco, muddy pools in swampy area adjacent to stream, BR18-0609-02B (1 ex., <named-content xmlns:xlink="http://www.w3.org/1999/xlink" content-type="dwc:institutional_code" xlink:title="Snow Entomological Collection, University of Kansas" xlink:href="http://grbio.org/institution/university-kansas-biodiversity-institute" xlink:type="simple">SEMC</named-content>, DNA voucher SLE2102); same data except by unnamed stream, water in palm fronds, BR18-0609-03B (1 ex., <named-content xmlns:xlink="http://www.w3.org/1999/xlink" content-type="dwc:institutional_code" xlink:title="Snow Entomological Collection, University of Kansas" xlink:href="http://grbio.org/institution/university-kansas-biodiversity-institute" xlink:type="simple">SEMC</named-content>).</p></tp:treatment-sec><tp:treatment-sec sec-type="Differential diagnosis" id="SECID0EGBAK"><title>Differential diagnosis.</title><p>This species has a particular coloration pattern, dark reddish brown, which makes it easily distinguishable among the other species of the <italic><tp:taxon-name><tp:taxon-name-part taxon-name-part-type="genus" reg="Notionotus"/><tp:taxon-name-part taxon-name-part-type="species" reg="lohezi">lohezi</tp:taxon-name-part></tp:taxon-name></italic> group. The shape of the parameres is slightly similar to <italic><tp:taxon-name><tp:taxon-name-part taxon-name-part-type="genus" reg="Notionotus">N.</tp:taxon-name-part><tp:taxon-name-part taxon-name-part-type="species" reg="lohezi">lohezi</tp:taxon-name-part></tp:taxon-name></italic> (Fig. <xref ref-type="fig" rid="F8">8F</xref>) but the apex is less acute and bend much less inward. It can be separated by the triangular shape of the median lobe and acute apex (Fig. <xref ref-type="fig" rid="F8">8C</xref>).</p></tp:treatment-sec><tp:treatment-sec sec-type="description" id="SECID0EJCAK"><title>Description.</title><p><bold><italic>Size and form</italic></bold>: Body length 1.7–1.9 mm. Body form elongate oval, moderately convex in lateral view (Fig. <xref ref-type="fig" rid="F4">4C</xref>). <bold><italic>Color and punctation</italic></bold>: Dorsally dark reddish brown, lateral margins of clypeus, pronotum and elytra yellow brown (Fig. <xref ref-type="fig" rid="F4">4C</xref>). Ventrally reddish brown, except for black abdominal ventrites; maxillary palps, mouth parts and antennae yellow (antennal club slightly darker). Clypeus and labrum with dense, fine, and weakly impressed ground punctation (punctures separated by 2 × their width); pronotum and elytra ground punctation fine, weakly impressed, and sparser than on head (punctures separated by 3–4 × their width). <bold><italic>Head</italic></bold>: Clypeus and labrum shallowly emarginate anteromedially, lateral margins of the labrum bearing setae. <bold><italic>Thorax</italic></bold>: Prosternum carinate medially, strongly raised, acute and pointing anteriorly. Elevation of mesoventrite with two transversal ridges, elevated medially, lateral sides concave; longitudinal ridge broad anteriorly and sharp posteriorly, the point where the three ridges merged wide and blunt (e.g., Fig. <xref ref-type="fig" rid="F10">10C, D</xref>); elevation flat in ventral view; mesoventrite with triangular shape in ventral view. Metaventrite convex in the median region, pubescent with narrow glabrous patch on the medial and posterolateral area; anterior margin extending to mesoventrite elevation. Metafemora with dense hydrofuge pubescence along three-quarters of the anterior basal margin and sparse pubescence along the posterior basal margin. <bold><italic>Abdomen</italic></bold>: Abdominal ventrites very densely pubescent. Aedeagus (Fig. <xref ref-type="fig" rid="F8">8C</xref>) with basal piece 0.7 × the length of a paramere. Base of the parameres narrower than the base of the median lobe; outer margins slightly convex, inner margins straight; apex of parameres acute and pointing outwards. Median lobe shorter than the parameres, approximately triangular, wide at the basal region, then slightly narrowing to the apex, apex acute, gonopore oval in shape and situated at the apex of the median lobe.</p><fig id="F10" position="float" orientation="portrait"><object-id xmlns:xlink="http://www.w3.org/1999/xlink" content-type="doi" xlink:type="simple">10.3897/zookeys.1109.80775.figure10</object-id><object-id xmlns:xlink="http://www.w3.org/1999/xlink" content-type="arpha" xlink:type="simple">3F118F3B-C9DD-5210-B6F6-81BAB172A631</object-id><label>Figure 10.</label><caption><p>Mesoventral process of <italic><tp:taxon-name><tp:taxon-name-part taxon-name-part-type="genus" reg="Notionotus">Notionotus</tp:taxon-name-part></tp:taxon-name></italic> spp. <bold>A</bold><italic><tp:taxon-name><tp:taxon-name-part taxon-name-part-type="genus" reg="Notionotus">N.</tp:taxon-name-part><tp:taxon-name-part taxon-name-part-type="species" reg="dilucidus">dilucidus</tp:taxon-name-part></tp:taxon-name></italic><bold>B</bold><italic><tp:taxon-name><tp:taxon-name-part taxon-name-part-type="genus" reg="Notionotus">N.</tp:taxon-name-part><tp:taxon-name-part taxon-name-part-type="species" reg="tricarinatus">tricarinatus</tp:taxon-name-part></tp:taxon-name></italic><bold>C</bold><italic><tp:taxon-name><tp:taxon-name-part taxon-name-part-type="genus" reg="Notionotus">N.</tp:taxon-name-part><tp:taxon-name-part taxon-name-part-type="species" reg="insignitus">insignitus</tp:taxon-name-part></tp:taxon-name></italic><bold>D</bold><italic><tp:taxon-name><tp:taxon-name-part taxon-name-part-type="genus" reg="Notionotus">N.</tp:taxon-name-part><tp:taxon-name-part taxon-name-part-type="species" reg="bicolor">bicolor</tp:taxon-name-part></tp:taxon-name></italic>. Red marks pointing to transverse ridge in <bold>A–D</bold> blue marks pointing to second transverse ridge in <bold>C, D</bold>.</p></caption><graphic xmlns:xlink="http://www.w3.org/1999/xlink" xlink:href="zookeys-1109-141_article-80775__-g010.jpg" position="float" orientation="portrait" xlink:type="simple" id="oo_709487.jpg"><uri content-type="original_file" xlink:type="simple">https://binary.pensoft.net/fig/709487</uri></graphic></fig></tp:treatment-sec><tp:treatment-sec sec-type="etymology" id="SECID0E3FAK"><title>Etymology.</title><p>The name is a combination of two Latin words <italic>brun</italic> meaning dark and <italic>badius</italic> meaning reddish brown, highlighting the distinguishable dark reddish brown color of this species.</p></tp:treatment-sec><tp:treatment-sec sec-type="distribution" id="SECID0EGGAK"><title>Distribution.</title><p>Known only from the type locality near Manaus, Brazil (Fig. <xref ref-type="fig" rid="F15">15</xref>).</p></tp:treatment-sec><tp:treatment-sec sec-type="Life history" id="SECID0EQGAK"><title>Life history.</title><p>The only known specimens were collected along the margin of a stream (Fig. <xref ref-type="fig" rid="F12">12C</xref>).</p></tp:treatment-sec><tp:treatment-sec><!--Section generated to contain objects referenced in tp:taxon-treatment.--><fig id="F4" position="float" orientation="portrait"><object-id xmlns:xlink="http://www.w3.org/1999/xlink" content-type="doi" xlink:type="simple">10.3897/zookeys.1109.80775.figure4</object-id><object-id xmlns:xlink="http://www.w3.org/1999/xlink" content-type="arpha" xlink:type="simple">75D392B5-D3DC-524E-BD26-BF8C90694E77</object-id><label>Figure 4.</label><caption><p>Habitus of <italic><tp:taxon-name><tp:taxon-name-part taxon-name-part-type="genus" reg="Notionotus">Notionotus</tp:taxon-name-part></tp:taxon-name></italic> spp.: <bold>A</bold><italic><tp:taxon-name><tp:taxon-name-part taxon-name-part-type="genus" reg="Notionotus">N.</tp:taxon-name-part><tp:taxon-name-part taxon-name-part-type="species" reg="bicolor">bicolor</tp:taxon-name-part></tp:taxon-name></italic> (paratype) <bold>B</bold><italic><tp:taxon-name><tp:taxon-name-part taxon-name-part-type="genus" reg="Notionotus">N.</tp:taxon-name-part><tp:taxon-name-part taxon-name-part-type="species" reg="patamona">patamona</tp:taxon-name-part></tp:taxon-name></italic> (holotype) <bold>C</bold><italic><tp:taxon-name><tp:taxon-name-part taxon-name-part-type="genus" reg="Notionotus">N.</tp:taxon-name-part><tp:taxon-name-part taxon-name-part-type="species" reg="brunbadius">brunbadius</tp:taxon-name-part></tp:taxon-name></italic> (holotype) <bold>D</bold><italic><tp:taxon-name><tp:taxon-name-part taxon-name-part-type="genus" reg="Notionotus">N.</tp:taxon-name-part><tp:taxon-name-part taxon-name-part-type="species" reg="insignitus">insignitus</tp:taxon-name-part></tp:taxon-name></italic> (paratype) <bold>E</bold><italic><tp:taxon-name><tp:taxon-name-part taxon-name-part-type="genus" reg="Notionotus">N.</tp:taxon-name-part><tp:taxon-name-part taxon-name-part-type="species" reg="juma">juma</tp:taxon-name-part></tp:taxon-name></italic> (paratype) <bold>F</bold><italic><tp:taxon-name><tp:taxon-name-part taxon-name-part-type="genus" reg="Notionotus">N.</tp:taxon-name-part><tp:taxon-name-part taxon-name-part-type="species" reg="parvus">parvus</tp:taxon-name-part></tp:taxon-name></italic> (holotype) <bold>G</bold><italic><tp:taxon-name><tp:taxon-name-part taxon-name-part-type="genus" reg="Notionotus">N.</tp:taxon-name-part><tp:taxon-name-part taxon-name-part-type="species" reg="garciae">garciae</tp:taxon-name-part></tp:taxon-name></italic> (paratype) <bold>H</bold><italic><tp:taxon-name><tp:taxon-name-part taxon-name-part-type="genus" reg="Notionotus">N.</tp:taxon-name-part><tp:taxon-name-part taxon-name-part-type="species" reg="vatius">vatius</tp:taxon-name-part></tp:taxon-name></italic> (holotype) <bold>I</bold><italic><tp:taxon-name><tp:taxon-name-part taxon-name-part-type="genus" reg="Notionotus">N.</tp:taxon-name-part><tp:taxon-name-part taxon-name-part-type="species" reg="giraldoi">giraldoi</tp:taxon-name-part></tp:taxon-name></italic> (paratype) <bold>J</bold><italic><tp:taxon-name><tp:taxon-name-part taxon-name-part-type="genus" reg="Notionotus">N.</tp:taxon-name-part><tp:taxon-name-part taxon-name-part-type="species" reg="bifidus">bifidus</tp:taxon-name-part></tp:taxon-name></italic> (paratype) <bold>K</bold><italic><tp:taxon-name><tp:taxon-name-part taxon-name-part-type="genus" reg="Notionotus">N.</tp:taxon-name-part><tp:taxon-name-part taxon-name-part-type="species" reg="peruensis">peruensis</tp:taxon-name-part></tp:taxon-name></italic> (holotype).</p></caption><graphic xmlns:xlink="http://www.w3.org/1999/xlink" xlink:href="zookeys-1109-141_article-80775__-g004.jpg" position="float" orientation="portrait" xlink:type="simple" id="oo_709481.jpg"><uri content-type="original_file" xlink:type="simple">https://binary.pensoft.net/fig/709481</uri></graphic></fig><fig id="F8" position="float" orientation="portrait"><object-id xmlns:xlink="http://www.w3.org/1999/xlink" content-type="doi" xlink:type="simple">10.3897/zookeys.1109.80775.figure8</object-id><object-id xmlns:xlink="http://www.w3.org/1999/xlink" content-type="arpha" xlink:type="simple">234EB86A-1575-56EA-9301-207278C1734A</object-id><label>Figure 8.</label><caption><p>Aedeagi of <italic><tp:taxon-name><tp:taxon-name-part taxon-name-part-type="genus" reg="Notionotus">Notionotus</tp:taxon-name-part><tp:taxon-name-part taxon-name-part-type="species" reg="lohezi">lohezi</tp:taxon-name-part></tp:taxon-name></italic> species group <bold>A</bold><italic><tp:taxon-name><tp:taxon-name-part taxon-name-part-type="genus" reg="Notionotus">N.</tp:taxon-name-part><tp:taxon-name-part taxon-name-part-type="species" reg="bicolor">bicolor</tp:taxon-name-part></tp:taxon-name></italic> (holotype) <bold>B</bold><italic><tp:taxon-name><tp:taxon-name-part taxon-name-part-type="genus" reg="Notionotus">N.</tp:taxon-name-part><tp:taxon-name-part taxon-name-part-type="species" reg="insignitus">insignitus</tp:taxon-name-part></tp:taxon-name></italic> (holotype) <bold>C</bold><italic><tp:taxon-name><tp:taxon-name-part taxon-name-part-type="genus" reg="Notionotus">N.</tp:taxon-name-part><tp:taxon-name-part taxon-name-part-type="species" reg="brunbadius">brunbadius</tp:taxon-name-part></tp:taxon-name></italic> (holotype) <bold>D</bold><italic><tp:taxon-name><tp:taxon-name-part taxon-name-part-type="genus" reg="Notionotus">N.</tp:taxon-name-part><tp:taxon-name-part taxon-name-part-type="species" reg="patamona">patamona</tp:taxon-name-part></tp:taxon-name></italic> (holotype) <bold>E</bold><italic><tp:taxon-name><tp:taxon-name-part taxon-name-part-type="genus" reg="Notionotus">N.</tp:taxon-name-part><tp:taxon-name-part taxon-name-part-type="species" reg="retusus">retusus</tp:taxon-name-part></tp:taxon-name></italic> (holotype) <bold>F</bold><italic><tp:taxon-name><tp:taxon-name-part taxon-name-part-type="genus" reg="Notionotus">N.</tp:taxon-name-part><tp:taxon-name-part taxon-name-part-type="species" reg="lohezi">lohezi</tp:taxon-name-part></tp:taxon-name></italic> (paratype) <bold>G</bold><italic><tp:taxon-name><tp:taxon-name-part taxon-name-part-type="genus" reg="Notionotus">N.</tp:taxon-name-part><tp:taxon-name-part taxon-name-part-type="species" reg="juma">juma</tp:taxon-name-part></tp:taxon-name></italic> (holotype) <bold>H</bold><italic><tp:taxon-name><tp:taxon-name-part taxon-name-part-type="genus" reg="Notionotus">N.</tp:taxon-name-part><tp:taxon-name-part taxon-name-part-type="species" reg="garciae">garciae</tp:taxon-name-part></tp:taxon-name></italic> (holotype).</p></caption><graphic xmlns:xlink="http://www.w3.org/1999/xlink" xlink:href="zookeys-1109-141_article-80775__-g008.jpg" position="float" orientation="portrait" xlink:type="simple" id="oo_709485.jpg"><uri content-type="original_file" xlink:type="simple">https://binary.pensoft.net/fig/709485</uri></graphic></fig><fig id="F12" position="float" orientation="portrait"><object-id xmlns:xlink="http://www.w3.org/1999/xlink" content-type="doi" xlink:type="simple">10.3897/zookeys.1109.80775.figure12</object-id><object-id xmlns:xlink="http://www.w3.org/1999/xlink" content-type="arpha" xlink:type="simple">88D14705-5BF2-50A1-BEAD-2B7E53F628EF</object-id><label>Figure 12.</label><caption><p>Habitat of <italic><tp:taxon-name><tp:taxon-name-part taxon-name-part-type="genus" reg="Notionotus">Notionotus</tp:taxon-name-part></tp:taxon-name></italic> spp. <bold>A</bold> Venezuela: Amazonas State, type locality and habitat of <italic><tp:taxon-name><tp:taxon-name-part taxon-name-part-type="genus" reg="Notionotus">N.</tp:taxon-name-part><tp:taxon-name-part taxon-name-part-type="species" reg="bifidus">bifidus</tp:taxon-name-part></tp:taxon-name></italic> (collecting event AS-08-080b) <bold>B</bold> Venezuela: Bolívar State: Type locality and habitat of <italic><tp:taxon-name><tp:taxon-name-part taxon-name-part-type="genus" reg="Notionotus">N.</tp:taxon-name-part><tp:taxon-name-part taxon-name-part-type="species" reg="insignitus">insignitus</tp:taxon-name-part></tp:taxon-name></italic> (collecting event AS-08-058) <bold>C</bold> Guyana: Region 9: type locality and habitat of <italic><tp:taxon-name><tp:taxon-name-part taxon-name-part-type="genus" reg="Notionotus">N.</tp:taxon-name-part><tp:taxon-name-part taxon-name-part-type="species" reg="patamona">patamona</tp:taxon-name-part></tp:taxon-name></italic> (collecting event GY13-0318-01C) <bold>D</bold> Suriname: Kabalebo, habitat and type locality for <italic><tp:taxon-name><tp:taxon-name-part taxon-name-part-type="genus" reg="Notionotus">N.</tp:taxon-name-part><tp:taxon-name-part taxon-name-part-type="species" reg="bicolor">bicolor</tp:taxon-name-part></tp:taxon-name></italic> (collecting event SR19-0310-01F).</p></caption><graphic xmlns:xlink="http://www.w3.org/1999/xlink" xlink:href="zookeys-1109-141_article-80775__-g012.jpg" position="float" orientation="portrait" xlink:type="simple" id="oo_709489.jpg"><uri content-type="original_file" xlink:type="simple">https://binary.pensoft.net/fig/709489</uri></graphic></fig><fig id="F15" position="float" orientation="portrait"><object-id xmlns:xlink="http://www.w3.org/1999/xlink" content-type="doi" xlink:type="simple">10.3897/zookeys.1109.80775.figure15</object-id><object-id xmlns:xlink="http://www.w3.org/1999/xlink" content-type="arpha" xlink:type="simple">F543FCA8-913B-55F3-BCDE-4AFF97C4AC57</object-id><label>Figure 15.</label><caption><p>Distribution map of <italic><tp:taxon-name><tp:taxon-name-part taxon-name-part-type="genus" reg="Notionotus">Notionotus</tp:taxon-name-part></tp:taxon-name></italic> spp.</p></caption><graphic xmlns:xlink="http://www.w3.org/1999/xlink" xlink:href="zookeys-1109-141_article-80775__-g015.jpg" position="float" orientation="portrait" xlink:type="simple" id="oo_709492.jpg"><uri content-type="original_file" xlink:type="simple">https://binary.pensoft.net/fig/709492</uri></graphic></fig></tp:treatment-sec></tp:taxon-treatment>
