# Supplementary material for: ﻿Revision of the water scavenger beetle genus Notionotus Spangler, 1972 in the Neotropical Region (Coleoptera, Hydrophilidae, Enochrinae)
Source: Zookeys. 2022 Jul 1;1109:141–91. doi: 10.3897/zookeys.1109.80775 (PMC9848793; doi:10.3897/zookeys.1109.80775)
Supplement: XML Treatment for Notionotus insignitus [file zookeys.1109.80775-treatment16.xml]

<!DOCTYPE tp:taxon-treatment
  PUBLIC "-//TaxonX//DTD Taxonomic Treatment Publishing DTD v0 20100105//EN" "tax-treatment-NSO.dtd">
<tp:taxon-treatment xmlns:tp="http://www.plazi.org/taxpub"><tp:treatment-meta><kwd-group><label>Taxon classification</label><kwd>
                <named-content content-type="kingdom">Animalia</named-content>
              </kwd><kwd>
                <named-content content-type="order">Coleoptera</named-content>
              </kwd><kwd>
                <named-content content-type="family">Hydrophilidae</named-content>
              </kwd></kwd-group><mixed-citation publication-type="journal"><person-group><name><surname>González-Rodríguez</surname><given-names>Liza M.</given-names></name><name><surname>Short</surname><given-names>Andrew Edward Z.</given-names></name></person-group><article-title>﻿Revision of the water scavenger beetle genus <italic><tp:taxon-name><tp:taxon-name-part taxon-name-part-type="genus" reg="Notionotus">Notionotus</tp:taxon-name-part></tp:taxon-name></italic> Spangler, 1972 in the Neotropical Region (<tp:taxon-name><tp:taxon-name-part taxon-name-part-type="order">Coleoptera</tp:taxon-name-part></tp:taxon-name>, <tp:taxon-name><tp:taxon-name-part taxon-name-part-type="family">Hydrophilidae</tp:taxon-name-part></tp:taxon-name>, <tp:taxon-name><tp:taxon-name-part taxon-name-part-type="subfamily">Enochrinae</tp:taxon-name-part></tp:taxon-name>)</article-title><source>Zookeys</source><day>01</day><month>07</month><year>2022</year><volume>1109</volume><fpage>141</fpage><lpage>191</lpage><pub-id pub-id-type="doi">10.3897/zookeys.1109.80775</pub-id></mixed-citation></tp:treatment-meta><tp:nomenclature><label>﻿</label><tp:taxon-name>
              <object-id xmlns:xlink="http://www.w3.org/1999/xlink" content-type="arpha" xlink:type="simple">FB77835A-978C-5989-8931-5BBB32322C1F</object-id>
              <tp:taxon-name-part taxon-name-part-type="genus" reg="Notionotus">Notionotus</tp:taxon-name-part>
              <tp:taxon-name-part taxon-name-part-type="species" reg="insignitus">insignitus</tp:taxon-name-part>
              <object-id xmlns:xlink="http://www.w3.org/1999/xlink" content-type="zoobank" xlink:type="simple">http://zoobank.org/9B5D9358-AC4A-49D1-B9F6-44490E2FAA7C</object-id>
            </tp:taxon-name><tp:taxon-status xmlns:xlink="http://www.w3.org/1999/xlink" xlink:type="simple">sp. nov.</tp:taxon-status><xref ref-type="fig" rid="F4">Figs 4D</xref><xref ref-type="fig" rid="F8">, 8B</xref><xref ref-type="fig" rid="F10">, 10C</xref><xref ref-type="fig" rid="F12">, 12B</xref><xref ref-type="fig" rid="F15">, 15</xref></tp:nomenclature><tp:treatment-sec sec-type="type material" id="SECID0EWRAK"><title>Type material.</title><p><bold><italic>Holotype</italic> (male)</bold>: “VENEZUELA: Bolívar State/ <named-content xmlns:xlink="http://www.w3.org/1999/xlink" content-type="dwc:verbatimCoordinates" xlink:type="simple"><named-content content-type="geo-json" specific-use="{&#34;type&#34;:&#34;Point&#34;,&#34;coordinates&#34;:[-61.399389,6.036250]}" id="NCID0EESAK" xlink:type="simple">6°2'10.5"N, 61°23'57.8"W</named-content></named-content>, 630 m/ Along La Escalera; 31.vii.2008/ leg. A. Short, M. García, L. Joly/ AS-08-058; rocky stream” (<named-content xmlns:xlink="http://www.w3.org/1999/xlink" content-type="dwc:institutional_code" xlink:title="Museo del Instituto de Zoología Agrícola" xlink:href="http://grbio.org/institution/museo-del-instituto-de-zoologia-agricola-francisco-fernandez-yepez" xlink:type="simple">MIZA</named-content>). <bold><italic>Paratypes</italic> (14 exs.): Venezuela: Bolívar State</bold>: same data as holotype (14 exs., <named-content xmlns:xlink="http://www.w3.org/1999/xlink" content-type="dwc:institutional_code" xlink:title="Snow Entomological Collection, University of Kansas" xlink:href="http://grbio.org/institution/university-kansas-biodiversity-institute" xlink:type="simple">SEMC</named-content>, including DNA voucher SLE1115).</p><fig id="F12" position="float" orientation="portrait"><object-id xmlns:xlink="http://www.w3.org/1999/xlink" content-type="doi" xlink:type="simple">10.3897/zookeys.1109.80775.figure12</object-id><object-id xmlns:xlink="http://www.w3.org/1999/xlink" content-type="arpha" xlink:type="simple">88D14705-5BF2-50A1-BEAD-2B7E53F628EF</object-id><label>Figure 12.</label><caption><p>Habitat of <italic><tp:taxon-name><tp:taxon-name-part taxon-name-part-type="genus" reg="Notionotus">Notionotus</tp:taxon-name-part></tp:taxon-name></italic> spp. <bold>A</bold> Venezuela: Amazonas State, type locality and habitat of <italic><tp:taxon-name><tp:taxon-name-part taxon-name-part-type="genus" reg="Notionotus">N.</tp:taxon-name-part><tp:taxon-name-part taxon-name-part-type="species" reg="bifidus">bifidus</tp:taxon-name-part></tp:taxon-name></italic> (collecting event AS-08-080b) <bold>B</bold> Venezuela: Bolívar State: Type locality and habitat of <italic><tp:taxon-name><tp:taxon-name-part taxon-name-part-type="genus" reg="Notionotus">N.</tp:taxon-name-part><tp:taxon-name-part taxon-name-part-type="species" reg="insignitus">insignitus</tp:taxon-name-part></tp:taxon-name></italic> (collecting event AS-08-058) <bold>C</bold> Guyana: Region 9: type locality and habitat of <italic><tp:taxon-name><tp:taxon-name-part taxon-name-part-type="genus" reg="Notionotus">N.</tp:taxon-name-part><tp:taxon-name-part taxon-name-part-type="species" reg="patamona">patamona</tp:taxon-name-part></tp:taxon-name></italic> (collecting event GY13-0318-01C) <bold>D</bold> Suriname: Kabalebo, habitat and type locality for <italic><tp:taxon-name><tp:taxon-name-part taxon-name-part-type="genus" reg="Notionotus">N.</tp:taxon-name-part><tp:taxon-name-part taxon-name-part-type="species" reg="bicolor">bicolor</tp:taxon-name-part></tp:taxon-name></italic> (collecting event SR19-0310-01F).</p></caption><graphic xmlns:xlink="http://www.w3.org/1999/xlink" xlink:href="zookeys-1109-141_article-80775__-g012.jpg" position="float" orientation="portrait" xlink:type="simple" id="oo_709489.jpg"><uri content-type="original_file" xlink:type="simple">https://binary.pensoft.net/fig/709489</uri></graphic></fig></tp:treatment-sec><tp:treatment-sec sec-type="Differential diagnosis" id="SECID0E4UAK"><title>Differential diagnosis.</title><p>See differential diagnosis for <italic><tp:taxon-name><tp:taxon-name-part taxon-name-part-type="genus" reg="Notionotus">Notionotus</tp:taxon-name-part><tp:taxon-name-part taxon-name-part-type="species" reg="bicolor">bicolor</tp:taxon-name-part></tp:taxon-name></italic>. In addition, <italic><tp:taxon-name><tp:taxon-name-part taxon-name-part-type="genus" reg="Notionotus">N.</tp:taxon-name-part><tp:taxon-name-part taxon-name-part-type="species" reg="insignitus">insignitus</tp:taxon-name-part></tp:taxon-name></italic> has a particular and unique color pattern in the elytra among the other congeners. The elytra are mostly dark brown, the posterior margins yellow and in the middle region has a characteristic yellow spot.</p></tp:treatment-sec><tp:treatment-sec sec-type="description" id="SECID0EZVAK"><title>Description.</title><p><bold><italic>Size and form</italic></bold>: Body length 1.6–1.8 mm. Body form elongate oval, convex in lateral view (Fig. <xref ref-type="fig" rid="F4">4D</xref>). <bold><italic>Color and punctation</italic></bold>: Dorsally bicolor, head mostly brown, frons and middle region of the clypeus dark brown, lateral sides of the clypeus pale brown; pronotum yellow with two small black round spots along posterior margin; elytra dark brown, with a yellow spot on the anterior third of the elytra, lateral and posterior margins of the elytra yellow (Fig. <xref ref-type="fig" rid="F4">4D</xref>). Ventrally dark brown; maxillary palps, mouthparts, and antennae yellow (antennal club slightly darker). Pro and meso legs yellow, meta legs pale brown. Clypeus and labrum with dense, fine, and weakly impressed ground punctation (punctures separated by 2 × their width); pronotum and elytra ground punctation fine, weakly impressed and sparser than on head (punctures separated by 3 × their width). <bold><italic>Head</italic></bold>: Clypeus and labrum shallowly emarginate anteromedially, lateral margins of the labrum bearing setae. <bold><italic>Thorax</italic></bold>: Prosternum carinate medially, strongly raised, acute and pointing anteriorly. Elevation of mesoventrite with two transversal ridges, elevated medially, lateral sides concave; longitudinal ridge broad anteriorly and sharp posteriorly, the point where the three ridges merged wide and blunt (Fig. <xref ref-type="fig" rid="F10">10C</xref>); elevation flat in ventral view; mesoventrite with triangular shape in ventral view. Metaventrite convex in the median region, pubescent with narrow glabrous patch on the medial and posterolateral area; anterior margin extending to mesoventrite elevation. Metafemora with dense hydrofuge pubescence along basal three-quarters of the anterior margin and along basal one-quarter of the posterior margin, then anterior half of posterior margin with sparse setae. <bold><italic>Abdomen</italic></bold>: Abdominal ventrites very densely pubescent. Aedeagus (Fig. <xref ref-type="fig" rid="F8">8B</xref>) with basal piece 0.6 × the length of a paramere. Base of the parameres narrower than the base of the median lobe; outer margin straight along basal two-thirds, then apically slightly convex, inner margins convex along basal two-thirds and then apically straight; basal two-thirds of the parameres broad then apical third narrower; apex of parameres rounded and pointing inwards. Median lobe shorter than the parameres, approximately triangular, with acute apex; gonopore triangular and situated at apex of median lobe.</p></tp:treatment-sec><tp:treatment-sec sec-type="etymology" id="SECID0EAXAK"><title>Etymology.</title><p>The specific name comes from the Latin word <italic>insignitus</italic> meaning marked and refers to the distinctive yellow spot in the elytra of this species.</p></tp:treatment-sec><tp:treatment-sec sec-type="distribution" id="SECID0EIXAK"><title>Distribution.</title><p>Known only from the type locality in southeastern Venezuela (Fig. <xref ref-type="fig" rid="F15">15</xref>).</p></tp:treatment-sec><tp:treatment-sec sec-type="Life history" id="SECID0ESXAK"><title>Life history.</title><p>The only known series of this species was collected along the margin of a forested rocky stream (Fig. <xref ref-type="fig" rid="F12">12B</xref>).</p></tp:treatment-sec><tp:treatment-sec><!--Section generated to contain objects referenced in tp:taxon-treatment.--><fig id="F4" position="float" orientation="portrait"><object-id xmlns:xlink="http://www.w3.org/1999/xlink" content-type="doi" xlink:type="simple">10.3897/zookeys.1109.80775.figure4</object-id><object-id xmlns:xlink="http://www.w3.org/1999/xlink" content-type="arpha" xlink:type="simple">75D392B5-D3DC-524E-BD26-BF8C90694E77</object-id><label>Figure 4.</label><caption><p>Habitus of <italic><tp:taxon-name><tp:taxon-name-part taxon-name-part-type="genus" reg="Notionotus">Notionotus</tp:taxon-name-part></tp:taxon-name></italic> spp.: <bold>A</bold><italic><tp:taxon-name><tp:taxon-name-part taxon-name-part-type="genus" reg="Notionotus">N.</tp:taxon-name-part><tp:taxon-name-part taxon-name-part-type="species" reg="bicolor">bicolor</tp:taxon-name-part></tp:taxon-name></italic> (paratype) <bold>B</bold><italic><tp:taxon-name><tp:taxon-name-part taxon-name-part-type="genus" reg="Notionotus">N.</tp:taxon-name-part><tp:taxon-name-part taxon-name-part-type="species" reg="patamona">patamona</tp:taxon-name-part></tp:taxon-name></italic> (holotype) <bold>C</bold><italic><tp:taxon-name><tp:taxon-name-part taxon-name-part-type="genus" reg="Notionotus">N.</tp:taxon-name-part><tp:taxon-name-part taxon-name-part-type="species" reg="brunbadius">brunbadius</tp:taxon-name-part></tp:taxon-name></italic> (holotype) <bold>D</bold><italic><tp:taxon-name><tp:taxon-name-part taxon-name-part-type="genus" reg="Notionotus">N.</tp:taxon-name-part><tp:taxon-name-part taxon-name-part-type="species" reg="insignitus">insignitus</tp:taxon-name-part></tp:taxon-name></italic> (paratype) <bold>E</bold><italic><tp:taxon-name><tp:taxon-name-part taxon-name-part-type="genus" reg="Notionotus">N.</tp:taxon-name-part><tp:taxon-name-part taxon-name-part-type="species" reg="juma">juma</tp:taxon-name-part></tp:taxon-name></italic> (paratype) <bold>F</bold><italic><tp:taxon-name><tp:taxon-name-part taxon-name-part-type="genus" reg="Notionotus">N.</tp:taxon-name-part><tp:taxon-name-part taxon-name-part-type="species" reg="parvus">parvus</tp:taxon-name-part></tp:taxon-name></italic> (holotype) <bold>G</bold><italic><tp:taxon-name><tp:taxon-name-part taxon-name-part-type="genus" reg="Notionotus">N.</tp:taxon-name-part><tp:taxon-name-part taxon-name-part-type="species" reg="garciae">garciae</tp:taxon-name-part></tp:taxon-name></italic> (paratype) <bold>H</bold><italic><tp:taxon-name><tp:taxon-name-part taxon-name-part-type="genus" reg="Notionotus">N.</tp:taxon-name-part><tp:taxon-name-part taxon-name-part-type="species" reg="vatius">vatius</tp:taxon-name-part></tp:taxon-name></italic> (holotype) <bold>I</bold><italic><tp:taxon-name><tp:taxon-name-part taxon-name-part-type="genus" reg="Notionotus">N.</tp:taxon-name-part><tp:taxon-name-part taxon-name-part-type="species" reg="giraldoi">giraldoi</tp:taxon-name-part></tp:taxon-name></italic> (paratype) <bold>J</bold><italic><tp:taxon-name><tp:taxon-name-part taxon-name-part-type="genus" reg="Notionotus">N.</tp:taxon-name-part><tp:taxon-name-part taxon-name-part-type="species" reg="bifidus">bifidus</tp:taxon-name-part></tp:taxon-name></italic> (paratype) <bold>K</bold><italic><tp:taxon-name><tp:taxon-name-part taxon-name-part-type="genus" reg="Notionotus">N.</tp:taxon-name-part><tp:taxon-name-part taxon-name-part-type="species" reg="peruensis">peruensis</tp:taxon-name-part></tp:taxon-name></italic> (holotype).</p></caption><graphic xmlns:xlink="http://www.w3.org/1999/xlink" xlink:href="zookeys-1109-141_article-80775__-g004.jpg" position="float" orientation="portrait" xlink:type="simple" id="oo_709481.jpg"><uri content-type="original_file" xlink:type="simple">https://binary.pensoft.net/fig/709481</uri></graphic></fig><fig id="F8" position="float" orientation="portrait"><object-id xmlns:xlink="http://www.w3.org/1999/xlink" content-type="doi" xlink:type="simple">10.3897/zookeys.1109.80775.figure8</object-id><object-id xmlns:xlink="http://www.w3.org/1999/xlink" content-type="arpha" xlink:type="simple">234EB86A-1575-56EA-9301-207278C1734A</object-id><label>Figure 8.</label><caption><p>Aedeagi of <italic><tp:taxon-name><tp:taxon-name-part taxon-name-part-type="genus" reg="Notionotus">Notionotus</tp:taxon-name-part><tp:taxon-name-part taxon-name-part-type="species" reg="lohezi">lohezi</tp:taxon-name-part></tp:taxon-name></italic> species group <bold>A</bold><italic><tp:taxon-name><tp:taxon-name-part taxon-name-part-type="genus" reg="Notionotus">N.</tp:taxon-name-part><tp:taxon-name-part taxon-name-part-type="species" reg="bicolor">bicolor</tp:taxon-name-part></tp:taxon-name></italic> (holotype) <bold>B</bold><italic><tp:taxon-name><tp:taxon-name-part taxon-name-part-type="genus" reg="Notionotus">N.</tp:taxon-name-part><tp:taxon-name-part taxon-name-part-type="species" reg="insignitus">insignitus</tp:taxon-name-part></tp:taxon-name></italic> (holotype) <bold>C</bold><italic><tp:taxon-name><tp:taxon-name-part taxon-name-part-type="genus" reg="Notionotus">N.</tp:taxon-name-part><tp:taxon-name-part taxon-name-part-type="species" reg="brunbadius">brunbadius</tp:taxon-name-part></tp:taxon-name></italic> (holotype) <bold>D</bold><italic><tp:taxon-name><tp:taxon-name-part taxon-name-part-type="genus" reg="Notionotus">N.</tp:taxon-name-part><tp:taxon-name-part taxon-name-part-type="species" reg="patamona">patamona</tp:taxon-name-part></tp:taxon-name></italic> (holotype) <bold>E</bold><italic><tp:taxon-name><tp:taxon-name-part taxon-name-part-type="genus" reg="Notionotus">N.</tp:taxon-name-part><tp:taxon-name-part taxon-name-part-type="species" reg="retusus">retusus</tp:taxon-name-part></tp:taxon-name></italic> (holotype) <bold>F</bold><italic><tp:taxon-name><tp:taxon-name-part taxon-name-part-type="genus" reg="Notionotus">N.</tp:taxon-name-part><tp:taxon-name-part taxon-name-part-type="species" reg="lohezi">lohezi</tp:taxon-name-part></tp:taxon-name></italic> (paratype) <bold>G</bold><italic><tp:taxon-name><tp:taxon-name-part taxon-name-part-type="genus" reg="Notionotus">N.</tp:taxon-name-part><tp:taxon-name-part taxon-name-part-type="species" reg="juma">juma</tp:taxon-name-part></tp:taxon-name></italic> (holotype) <bold>H</bold><italic><tp:taxon-name><tp:taxon-name-part taxon-name-part-type="genus" reg="Notionotus">N.</tp:taxon-name-part><tp:taxon-name-part taxon-name-part-type="species" reg="garciae">garciae</tp:taxon-name-part></tp:taxon-name></italic> (holotype).</p></caption><graphic xmlns:xlink="http://www.w3.org/1999/xlink" xlink:href="zookeys-1109-141_article-80775__-g008.jpg" position="float" orientation="portrait" xlink:type="simple" id="oo_709485.jpg"><uri content-type="original_file" xlink:type="simple">https://binary.pensoft.net/fig/709485</uri></graphic></fig><fig id="F10" position="float" orientation="portrait"><object-id xmlns:xlink="http://www.w3.org/1999/xlink" content-type="doi" xlink:type="simple">10.3897/zookeys.1109.80775.figure10</object-id><object-id xmlns:xlink="http://www.w3.org/1999/xlink" content-type="arpha" xlink:type="simple">3F118F3B-C9DD-5210-B6F6-81BAB172A631</object-id><label>Figure 10.</label><caption><p>Mesoventral process of <italic><tp:taxon-name><tp:taxon-name-part taxon-name-part-type="genus" reg="Notionotus">Notionotus</tp:taxon-name-part></tp:taxon-name></italic> spp. <bold>A</bold><italic><tp:taxon-name><tp:taxon-name-part taxon-name-part-type="genus" reg="Notionotus">N.</tp:taxon-name-part><tp:taxon-name-part taxon-name-part-type="species" reg="dilucidus">dilucidus</tp:taxon-name-part></tp:taxon-name></italic><bold>B</bold><italic><tp:taxon-name><tp:taxon-name-part taxon-name-part-type="genus" reg="Notionotus">N.</tp:taxon-name-part><tp:taxon-name-part taxon-name-part-type="species" reg="tricarinatus">tricarinatus</tp:taxon-name-part></tp:taxon-name></italic><bold>C</bold><italic><tp:taxon-name><tp:taxon-name-part taxon-name-part-type="genus" reg="Notionotus">N.</tp:taxon-name-part><tp:taxon-name-part taxon-name-part-type="species" reg="insignitus">insignitus</tp:taxon-name-part></tp:taxon-name></italic><bold>D</bold><italic><tp:taxon-name><tp:taxon-name-part taxon-name-part-type="genus" reg="Notionotus">N.</tp:taxon-name-part><tp:taxon-name-part taxon-name-part-type="species" reg="bicolor">bicolor</tp:taxon-name-part></tp:taxon-name></italic>. Red marks pointing to transverse ridge in <bold>A–D</bold> blue marks pointing to second transverse ridge in <bold>C, D</bold>.</p></caption><graphic xmlns:xlink="http://www.w3.org/1999/xlink" xlink:href="zookeys-1109-141_article-80775__-g010.jpg" position="float" orientation="portrait" xlink:type="simple" id="oo_709487.jpg"><uri content-type="original_file" xlink:type="simple">https://binary.pensoft.net/fig/709487</uri></graphic></fig><fig id="F15" position="float" orientation="portrait"><object-id xmlns:xlink="http://www.w3.org/1999/xlink" content-type="doi" xlink:type="simple">10.3897/zookeys.1109.80775.figure15</object-id><object-id xmlns:xlink="http://www.w3.org/1999/xlink" content-type="arpha" xlink:type="simple">F543FCA8-913B-55F3-BCDE-4AFF97C4AC57</object-id><label>Figure 15.</label><caption><p>Distribution map of <italic><tp:taxon-name><tp:taxon-name-part taxon-name-part-type="genus" reg="Notionotus">Notionotus</tp:taxon-name-part></tp:taxon-name></italic> spp.</p></caption><graphic xmlns:xlink="http://www.w3.org/1999/xlink" xlink:href="zookeys-1109-141_article-80775__-g015.jpg" position="float" orientation="portrait" xlink:type="simple" id="oo_709492.jpg"><uri content-type="original_file" xlink:type="simple">https://binary.pensoft.net/fig/709492</uri></graphic></fig></tp:treatment-sec></tp:taxon-treatment>
