# Supplementary material for: ﻿Revision of the water scavenger beetle genus Notionotus Spangler, 1972 in the Neotropical Region (Coleoptera, Hydrophilidae, Enochrinae)
Source: Zookeys. 2022 Jul 1;1109:141–91. doi: 10.3897/zookeys.1109.80775 (PMC9848793; doi:10.3897/zookeys.1109.80775)
Supplement: XML Treatment for Notionotus patamona [file zookeys.1109.80775-treatment20.xml]

<!DOCTYPE tp:taxon-treatment
  PUBLIC "-//TaxonX//DTD Taxonomic Treatment Publishing DTD v0 20100105//EN" "tax-treatment-NSO.dtd">
<tp:taxon-treatment xmlns:tp="http://www.plazi.org/taxpub"><tp:treatment-meta><kwd-group><label>Taxon classification</label><kwd>
                <named-content content-type="kingdom">Animalia</named-content>
              </kwd><kwd>
                <named-content content-type="order">Coleoptera</named-content>
              </kwd><kwd>
                <named-content content-type="family">Hydrophilidae</named-content>
              </kwd></kwd-group><mixed-citation publication-type="journal"><person-group><name><surname>González-Rodríguez</surname><given-names>Liza M.</given-names></name><name><surname>Short</surname><given-names>Andrew Edward Z.</given-names></name></person-group><article-title>﻿Revision of the water scavenger beetle genus <italic><tp:taxon-name><tp:taxon-name-part taxon-name-part-type="genus" reg="Notionotus">Notionotus</tp:taxon-name-part></tp:taxon-name></italic> Spangler, 1972 in the Neotropical Region (<tp:taxon-name><tp:taxon-name-part taxon-name-part-type="order">Coleoptera</tp:taxon-name-part></tp:taxon-name>, <tp:taxon-name><tp:taxon-name-part taxon-name-part-type="family">Hydrophilidae</tp:taxon-name-part></tp:taxon-name>, <tp:taxon-name><tp:taxon-name-part taxon-name-part-type="subfamily">Enochrinae</tp:taxon-name-part></tp:taxon-name>)</article-title><source>Zookeys</source><day>01</day><month>07</month><year>2022</year><volume>1109</volume><fpage>141</fpage><lpage>191</lpage><pub-id pub-id-type="doi">10.3897/zookeys.1109.80775</pub-id></mixed-citation></tp:treatment-meta><tp:nomenclature><label>﻿</label><tp:taxon-name>
              <object-id xmlns:xlink="http://www.w3.org/1999/xlink" content-type="arpha" xlink:type="simple">468569EE-C5E1-58F9-9A09-D8B66D975E7C</object-id>
              <tp:taxon-name-part taxon-name-part-type="genus" reg="Notionotus">Notionotus</tp:taxon-name-part>
              <tp:taxon-name-part taxon-name-part-type="species" reg="patamona">patamona</tp:taxon-name-part>
              <object-id xmlns:xlink="http://www.w3.org/1999/xlink" content-type="zoobank" xlink:type="simple">http://zoobank.org/B8AC3A70-8620-44E5-8665-709DCF4307AA</object-id>
            </tp:taxon-name><tp:taxon-status xmlns:xlink="http://www.w3.org/1999/xlink" xlink:type="simple">sp. nov.</tp:taxon-status><xref ref-type="fig" rid="F4">Figs 4B</xref><xref ref-type="fig" rid="F8">, 8D</xref><xref ref-type="fig" rid="F12">, 12C</xref><xref ref-type="fig" rid="F15">, 15</xref></tp:nomenclature><tp:treatment-sec sec-type="type material" id="SECID0ERPBK"><title>Type material.</title><p><bold><italic>Holotype</italic> (male)</bold>: “GUYANA: Region XIII [!sic: Region 8]/ <named-content xmlns:xlink="http://www.w3.org/1999/xlink" content-type="dwc:verbatimCoordinates" xlink:type="simple"><named-content content-type="geo-json" specific-use="{&#34;type&#34;:&#34;Point&#34;,&#34;coordinates&#34;:[-59.837617,5.304400]}" id="NCID0E6PBK" xlink:type="simple">5°18.264'N, 59°50.257'W</named-content></named-content>; 687 m/ Ayanganna Airstrip; trail from air-/ strip to Ayanganna; seepage area; over rocks in forest flowing into/ stream; leg. A. Short; 18.iii.2014/ GY14-0318-01C” (<named-content xmlns:xlink="http://www.w3.org/1999/xlink" content-type="dwc:institutional_code" xlink:title="Center for Biological Diversity, University of Guyana" xlink:href="http://grbio.org/institution/university-guyana" xlink:type="simple">CBDG</named-content>). <bold><italic>Paratype</italic> (12 exs.): Guyana: Region 8</bold>: Same data as holotype (8 exs., <named-content xmlns:xlink="http://www.w3.org/1999/xlink" content-type="dwc:institutional_code" xlink:title="Snow Entomological Collection, University of Kansas" xlink:href="http://grbio.org/institution/university-kansas-biodiversity-institute" xlink:type="simple">SEMC</named-content>); Upper Potaro Camp I (ca. 7 km NW Chenapau), Potaro margin trail, <named-content xmlns:xlink="http://www.w3.org/1999/xlink" content-type="dwc:verbatimCoordinates" xlink:type="simple"><named-content content-type="geo-json" specific-use="{&#34;type&#34;:&#34;Point&#34;,&#34;coordinates&#34;:[-59.638050,5.011000]}" id="NCID0ETQBK" xlink:type="simple">5°0.660'N, 59°38.283'W</named-content></named-content>, 484 m, 11.iii.2014, leg. Short, Baca, Salisbury and La Cruz, wet detritus in sandy area, GY14-0311-04A (1 ex., <named-content xmlns:xlink="http://www.w3.org/1999/xlink" content-type="dwc:institutional_code" xlink:title="Snow Entomological Collection, University of Kansas" xlink:href="http://grbio.org/institution/university-kansas-biodiversity-institute" xlink:type="simple">SEMC</named-content>); top of falls on Potaro River, <named-content xmlns:xlink="http://www.w3.org/1999/xlink" content-type="dwc:verbatimCoordinates" xlink:type="simple"><named-content content-type="geo-json" specific-use="{&#34;type&#34;:&#34;Point&#34;,&#34;coordinates&#34;:[-59.649417,5.012167]}" id="NCID0E6QBK" xlink:type="simple">5°0.730'N, 59°38.965'W</named-content></named-content>, 585 m, 12.iii.2014, leg. Short, Salisbury and La Cruz, seeps with roots and algae, GY14-0312-01B (1 ex., <named-content xmlns:xlink="http://www.w3.org/1999/xlink" content-type="dwc:institutional_code" xlink:title="Snow Entomological Collection, University of Kansas" xlink:href="http://grbio.org/institution/university-kansas-biodiversity-institute" xlink:type="simple">SEMC</named-content>); stream near camp, <named-content xmlns:xlink="http://www.w3.org/1999/xlink" content-type="dwc:verbatimCoordinates" xlink:type="simple"><named-content content-type="geo-json" specific-use="{&#34;type&#34;:&#34;Point&#34;,&#34;coordinates&#34;:[-59.639300,5.011217]}" id="NCID0ELRBK" xlink:type="simple">5°0.673'N, 59°38.358'W</named-content></named-content>, 500 m, 14.iii.2014, leg. Short, Salisbury and La Cruz, gravel/sandy stream w/ detritus, GY14-0314-01A (1 ex., <named-content xmlns:xlink="http://www.w3.org/1999/xlink" content-type="dwc:institutional_code" xlink:title="Snow Entomological Collection, University of Kansas" xlink:href="http://grbio.org/institution/university-kansas-biodiversity-institute" xlink:type="simple">SEMC</named-content>); Kaieteur Natural Park, trail by guest house, <named-content xmlns:xlink="http://www.w3.org/1999/xlink" content-type="dwc:verbatimCoordinates" xlink:type="simple"><named-content content-type="geo-json" specific-use="{&#34;type&#34;:&#34;Point&#34;,&#34;coordinates&#34;:[-59.482833,5.175233]}" id="NCID0EXRBK" xlink:type="simple">5°10.514'N, 59°28.970'W</named-content></named-content>, 440 m, 21.iii.2014, leg. Short, Salisbury and La Cruz, forest pools, GY14-0321-01B (1 ex., <named-content xmlns:xlink="http://www.w3.org/1999/xlink" content-type="dwc:institutional_code" xlink:title="Snow Entomological Collection, University of Kansas" xlink:href="http://grbio.org/institution/university-kansas-biodiversity-institute" xlink:type="simple">SEMC</named-content>).</p></tp:treatment-sec><tp:treatment-sec sec-type="Differential diagnosis" id="SECID0EASBK"><title>Differential diagnosis.</title><p>See differential diagnosis for <italic><tp:taxon-name><tp:taxon-name-part taxon-name-part-type="genus" reg="Notionotus">Notionotus</tp:taxon-name-part><tp:taxon-name-part taxon-name-part-type="species" reg="bicolor">bicolor</tp:taxon-name-part></tp:taxon-name></italic>.</p></tp:treatment-sec><tp:treatment-sec sec-type="description" id="SECID0ERSBK"><title>Description.</title><p><bold><italic>Size and form</italic></bold>: Body length 1.6–1.8 mm. Body form elongate oval, convex in lateral view (Fig. <xref ref-type="fig" rid="F4">4B</xref>). <bold><italic>Color and punctation</italic></bold>: Dorsally bicolor, head brown, frons dark brown, clypeus pale brown; pronotum yellow with two small black round spots along posterior margin; elytra dark brown, elytra margins paler (Fig. <xref ref-type="fig" rid="F4">4B</xref>). Ventrally brown; maxillary palps, mouthparts, antennae, and legs yellow. Clypeus and labrum with dense, fine, and weakly impressed ground punctation (punctures separated by 2 × their width); pronotum and elytra ground punctation fine, weakly impressed and sparser than on head (punctures separated by 3 × their width). <bold><italic>Head</italic></bold>: Clypeus and labrum shallowly emarginate anteromedially, lateral margins of the labrum bearing setae. <bold><italic>Thorax</italic></bold>: Prosternum carinate medially, strongly raised, acute and pointing anteriorly. Elevation of mesoventrite with two transversal ridges, elevated medially, lateral sides concave; longitudinal ridge broad anteriorly and sharp posteriorly, the point where the three ridges merged wide and blunt (e.g., Fig. <xref ref-type="fig" rid="F10">10C, D</xref>); elevation flat in ventral view; mesoventrite with triangular shape in ventral view. Metaventrite convex in the median region, pubescent with narrow glabrous patch on the medial and posterolateral area; anterior margin extending to mesoventrite elevation. Metafemora with dense hydrofuge pubescence along basal three-quarters of the anterior margin and along basal one-quarter of the posterior margin, then apical half of the posterior margin with sparse setae. <bold><italic>Abdomen</italic></bold>: Abdominal ventrites very densely pubescent. Aedeagus (Fig. <xref ref-type="fig" rid="F4">4B</xref>) with basal piece 0.7 × the length of a paramere. Base of the parameres narrower than the base of the median lobe; outer margins straight along basal two-thirds, then apically slightly convex, inner margins straight along basal two-thirds and then convex and tapering apically; apex of parameres rounded and pointing inwards. Median lobe shorter than the parameres, approximately triangular, gradually narrowing from the base, broad and rounded apex; gonopore oval-shaped and situated at apex of median lobe.</p></tp:treatment-sec><tp:treatment-sec sec-type="etymology" id="SECID0EYTBK"><title>Etymology.</title><p>This species is named after the Patamona, an indigenous tribe located in the mountainous region from which this species is known.</p></tp:treatment-sec><tp:treatment-sec sec-type="distribution" id="SECID0E4TBK"><title>Distribution.</title><p>Known from several closely situated localities in western Guyana (Fig. <xref ref-type="fig" rid="F15">15</xref>).</p></tp:treatment-sec><tp:treatment-sec sec-type="Life history" id="SECID0EHUBK"><title>Life history.</title><p>This species was collected at several a variety of stream-associated habitats, including along the margins of detritus and sandy-based streams, as well as in rock seepage habitats adjacent to streams (Fig. <xref ref-type="fig" rid="F12">12C</xref>).</p></tp:treatment-sec><tp:treatment-sec><!--Section generated to contain objects referenced in tp:taxon-treatment.--><fig id="F4" position="float" orientation="portrait"><object-id xmlns:xlink="http://www.w3.org/1999/xlink" content-type="doi" xlink:type="simple">10.3897/zookeys.1109.80775.figure4</object-id><object-id xmlns:xlink="http://www.w3.org/1999/xlink" content-type="arpha" xlink:type="simple">75D392B5-D3DC-524E-BD26-BF8C90694E77</object-id><label>Figure 4.</label><caption><p>Habitus of <italic><tp:taxon-name><tp:taxon-name-part taxon-name-part-type="genus" reg="Notionotus">Notionotus</tp:taxon-name-part></tp:taxon-name></italic> spp.: <bold>A</bold><italic><tp:taxon-name><tp:taxon-name-part taxon-name-part-type="genus" reg="Notionotus">N.</tp:taxon-name-part><tp:taxon-name-part taxon-name-part-type="species" reg="bicolor">bicolor</tp:taxon-name-part></tp:taxon-name></italic> (paratype) <bold>B</bold><italic><tp:taxon-name><tp:taxon-name-part taxon-name-part-type="genus" reg="Notionotus">N.</tp:taxon-name-part><tp:taxon-name-part taxon-name-part-type="species" reg="patamona">patamona</tp:taxon-name-part></tp:taxon-name></italic> (holotype) <bold>C</bold><italic><tp:taxon-name><tp:taxon-name-part taxon-name-part-type="genus" reg="Notionotus">N.</tp:taxon-name-part><tp:taxon-name-part taxon-name-part-type="species" reg="brunbadius">brunbadius</tp:taxon-name-part></tp:taxon-name></italic> (holotype) <bold>D</bold><italic><tp:taxon-name><tp:taxon-name-part taxon-name-part-type="genus" reg="Notionotus">N.</tp:taxon-name-part><tp:taxon-name-part taxon-name-part-type="species" reg="insignitus">insignitus</tp:taxon-name-part></tp:taxon-name></italic> (paratype) <bold>E</bold><italic><tp:taxon-name><tp:taxon-name-part taxon-name-part-type="genus" reg="Notionotus">N.</tp:taxon-name-part><tp:taxon-name-part taxon-name-part-type="species" reg="juma">juma</tp:taxon-name-part></tp:taxon-name></italic> (paratype) <bold>F</bold><italic><tp:taxon-name><tp:taxon-name-part taxon-name-part-type="genus" reg="Notionotus">N.</tp:taxon-name-part><tp:taxon-name-part taxon-name-part-type="species" reg="parvus">parvus</tp:taxon-name-part></tp:taxon-name></italic> (holotype) <bold>G</bold><italic><tp:taxon-name><tp:taxon-name-part taxon-name-part-type="genus" reg="Notionotus">N.</tp:taxon-name-part><tp:taxon-name-part taxon-name-part-type="species" reg="garciae">garciae</tp:taxon-name-part></tp:taxon-name></italic> (paratype) <bold>H</bold><italic><tp:taxon-name><tp:taxon-name-part taxon-name-part-type="genus" reg="Notionotus">N.</tp:taxon-name-part><tp:taxon-name-part taxon-name-part-type="species" reg="vatius">vatius</tp:taxon-name-part></tp:taxon-name></italic> (holotype) <bold>I</bold><italic><tp:taxon-name><tp:taxon-name-part taxon-name-part-type="genus" reg="Notionotus">N.</tp:taxon-name-part><tp:taxon-name-part taxon-name-part-type="species" reg="giraldoi">giraldoi</tp:taxon-name-part></tp:taxon-name></italic> (paratype) <bold>J</bold><italic><tp:taxon-name><tp:taxon-name-part taxon-name-part-type="genus" reg="Notionotus">N.</tp:taxon-name-part><tp:taxon-name-part taxon-name-part-type="species" reg="bifidus">bifidus</tp:taxon-name-part></tp:taxon-name></italic> (paratype) <bold>K</bold><italic><tp:taxon-name><tp:taxon-name-part taxon-name-part-type="genus" reg="Notionotus">N.</tp:taxon-name-part><tp:taxon-name-part taxon-name-part-type="species" reg="peruensis">peruensis</tp:taxon-name-part></tp:taxon-name></italic> (holotype).</p></caption><graphic xmlns:xlink="http://www.w3.org/1999/xlink" xlink:href="zookeys-1109-141_article-80775__-g004.jpg" position="float" orientation="portrait" xlink:type="simple" id="oo_709481.jpg"><uri content-type="original_file" xlink:type="simple">https://binary.pensoft.net/fig/709481</uri></graphic></fig><fig id="F8" position="float" orientation="portrait"><object-id xmlns:xlink="http://www.w3.org/1999/xlink" content-type="doi" xlink:type="simple">10.3897/zookeys.1109.80775.figure8</object-id><object-id xmlns:xlink="http://www.w3.org/1999/xlink" content-type="arpha" xlink:type="simple">234EB86A-1575-56EA-9301-207278C1734A</object-id><label>Figure 8.</label><caption><p>Aedeagi of <italic><tp:taxon-name><tp:taxon-name-part taxon-name-part-type="genus" reg="Notionotus">Notionotus</tp:taxon-name-part><tp:taxon-name-part taxon-name-part-type="species" reg="lohezi">lohezi</tp:taxon-name-part></tp:taxon-name></italic> species group <bold>A</bold><italic><tp:taxon-name><tp:taxon-name-part taxon-name-part-type="genus" reg="Notionotus">N.</tp:taxon-name-part><tp:taxon-name-part taxon-name-part-type="species" reg="bicolor">bicolor</tp:taxon-name-part></tp:taxon-name></italic> (holotype) <bold>B</bold><italic><tp:taxon-name><tp:taxon-name-part taxon-name-part-type="genus" reg="Notionotus">N.</tp:taxon-name-part><tp:taxon-name-part taxon-name-part-type="species" reg="insignitus">insignitus</tp:taxon-name-part></tp:taxon-name></italic> (holotype) <bold>C</bold><italic><tp:taxon-name><tp:taxon-name-part taxon-name-part-type="genus" reg="Notionotus">N.</tp:taxon-name-part><tp:taxon-name-part taxon-name-part-type="species" reg="brunbadius">brunbadius</tp:taxon-name-part></tp:taxon-name></italic> (holotype) <bold>D</bold><italic><tp:taxon-name><tp:taxon-name-part taxon-name-part-type="genus" reg="Notionotus">N.</tp:taxon-name-part><tp:taxon-name-part taxon-name-part-type="species" reg="patamona">patamona</tp:taxon-name-part></tp:taxon-name></italic> (holotype) <bold>E</bold><italic><tp:taxon-name><tp:taxon-name-part taxon-name-part-type="genus" reg="Notionotus">N.</tp:taxon-name-part><tp:taxon-name-part taxon-name-part-type="species" reg="retusus">retusus</tp:taxon-name-part></tp:taxon-name></italic> (holotype) <bold>F</bold><italic><tp:taxon-name><tp:taxon-name-part taxon-name-part-type="genus" reg="Notionotus">N.</tp:taxon-name-part><tp:taxon-name-part taxon-name-part-type="species" reg="lohezi">lohezi</tp:taxon-name-part></tp:taxon-name></italic> (paratype) <bold>G</bold><italic><tp:taxon-name><tp:taxon-name-part taxon-name-part-type="genus" reg="Notionotus">N.</tp:taxon-name-part><tp:taxon-name-part taxon-name-part-type="species" reg="juma">juma</tp:taxon-name-part></tp:taxon-name></italic> (holotype) <bold>H</bold><italic><tp:taxon-name><tp:taxon-name-part taxon-name-part-type="genus" reg="Notionotus">N.</tp:taxon-name-part><tp:taxon-name-part taxon-name-part-type="species" reg="garciae">garciae</tp:taxon-name-part></tp:taxon-name></italic> (holotype).</p></caption><graphic xmlns:xlink="http://www.w3.org/1999/xlink" xlink:href="zookeys-1109-141_article-80775__-g008.jpg" position="float" orientation="portrait" xlink:type="simple" id="oo_709485.jpg"><uri content-type="original_file" xlink:type="simple">https://binary.pensoft.net/fig/709485</uri></graphic></fig><fig id="F12" position="float" orientation="portrait"><object-id xmlns:xlink="http://www.w3.org/1999/xlink" content-type="doi" xlink:type="simple">10.3897/zookeys.1109.80775.figure12</object-id><object-id xmlns:xlink="http://www.w3.org/1999/xlink" content-type="arpha" xlink:type="simple">88D14705-5BF2-50A1-BEAD-2B7E53F628EF</object-id><label>Figure 12.</label><caption><p>Habitat of <italic><tp:taxon-name><tp:taxon-name-part taxon-name-part-type="genus" reg="Notionotus">Notionotus</tp:taxon-name-part></tp:taxon-name></italic> spp. <bold>A</bold> Venezuela: Amazonas State, type locality and habitat of <italic><tp:taxon-name><tp:taxon-name-part taxon-name-part-type="genus" reg="Notionotus">N.</tp:taxon-name-part><tp:taxon-name-part taxon-name-part-type="species" reg="bifidus">bifidus</tp:taxon-name-part></tp:taxon-name></italic> (collecting event AS-08-080b) <bold>B</bold> Venezuela: Bolívar State: Type locality and habitat of <italic><tp:taxon-name><tp:taxon-name-part taxon-name-part-type="genus" reg="Notionotus">N.</tp:taxon-name-part><tp:taxon-name-part taxon-name-part-type="species" reg="insignitus">insignitus</tp:taxon-name-part></tp:taxon-name></italic> (collecting event AS-08-058) <bold>C</bold> Guyana: Region 9: type locality and habitat of <italic><tp:taxon-name><tp:taxon-name-part taxon-name-part-type="genus" reg="Notionotus">N.</tp:taxon-name-part><tp:taxon-name-part taxon-name-part-type="species" reg="patamona">patamona</tp:taxon-name-part></tp:taxon-name></italic> (collecting event GY13-0318-01C) <bold>D</bold> Suriname: Kabalebo, habitat and type locality for <italic><tp:taxon-name><tp:taxon-name-part taxon-name-part-type="genus" reg="Notionotus">N.</tp:taxon-name-part><tp:taxon-name-part taxon-name-part-type="species" reg="bicolor">bicolor</tp:taxon-name-part></tp:taxon-name></italic> (collecting event SR19-0310-01F).</p></caption><graphic xmlns:xlink="http://www.w3.org/1999/xlink" xlink:href="zookeys-1109-141_article-80775__-g012.jpg" position="float" orientation="portrait" xlink:type="simple" id="oo_709489.jpg"><uri content-type="original_file" xlink:type="simple">https://binary.pensoft.net/fig/709489</uri></graphic></fig><fig id="F15" position="float" orientation="portrait"><object-id xmlns:xlink="http://www.w3.org/1999/xlink" content-type="doi" xlink:type="simple">10.3897/zookeys.1109.80775.figure15</object-id><object-id xmlns:xlink="http://www.w3.org/1999/xlink" content-type="arpha" xlink:type="simple">F543FCA8-913B-55F3-BCDE-4AFF97C4AC57</object-id><label>Figure 15.</label><caption><p>Distribution map of <italic><tp:taxon-name><tp:taxon-name-part taxon-name-part-type="genus" reg="Notionotus">Notionotus</tp:taxon-name-part></tp:taxon-name></italic> spp.</p></caption><graphic xmlns:xlink="http://www.w3.org/1999/xlink" xlink:href="zookeys-1109-141_article-80775__-g015.jpg" position="float" orientation="portrait" xlink:type="simple" id="oo_709492.jpg"><uri content-type="original_file" xlink:type="simple">https://binary.pensoft.net/fig/709492</uri></graphic></fig><fig id="F10" position="float" orientation="portrait"><object-id xmlns:xlink="http://www.w3.org/1999/xlink" content-type="doi" xlink:type="simple">10.3897/zookeys.1109.80775.figure10</object-id><object-id xmlns:xlink="http://www.w3.org/1999/xlink" content-type="arpha" xlink:type="simple">3F118F3B-C9DD-5210-B6F6-81BAB172A631</object-id><label>Figure 10.</label><caption><p>Mesoventral process of <italic><tp:taxon-name><tp:taxon-name-part taxon-name-part-type="genus" reg="Notionotus">Notionotus</tp:taxon-name-part></tp:taxon-name></italic> spp. <bold>A</bold><italic><tp:taxon-name><tp:taxon-name-part taxon-name-part-type="genus" reg="Notionotus">N.</tp:taxon-name-part><tp:taxon-name-part taxon-name-part-type="species" reg="dilucidus">dilucidus</tp:taxon-name-part></tp:taxon-name></italic><bold>B</bold><italic><tp:taxon-name><tp:taxon-name-part taxon-name-part-type="genus" reg="Notionotus">N.</tp:taxon-name-part><tp:taxon-name-part taxon-name-part-type="species" reg="tricarinatus">tricarinatus</tp:taxon-name-part></tp:taxon-name></italic><bold>C</bold><italic><tp:taxon-name><tp:taxon-name-part taxon-name-part-type="genus" reg="Notionotus">N.</tp:taxon-name-part><tp:taxon-name-part taxon-name-part-type="species" reg="insignitus">insignitus</tp:taxon-name-part></tp:taxon-name></italic><bold>D</bold><italic><tp:taxon-name><tp:taxon-name-part taxon-name-part-type="genus" reg="Notionotus">N.</tp:taxon-name-part><tp:taxon-name-part taxon-name-part-type="species" reg="bicolor">bicolor</tp:taxon-name-part></tp:taxon-name></italic>. Red marks pointing to transverse ridge in <bold>A–D</bold> blue marks pointing to second transverse ridge in <bold>C, D</bold>.</p></caption><graphic xmlns:xlink="http://www.w3.org/1999/xlink" xlink:href="zookeys-1109-141_article-80775__-g010.jpg" position="float" orientation="portrait" xlink:type="simple" id="oo_709487.jpg"><uri content-type="original_file" xlink:type="simple">https://binary.pensoft.net/fig/709487</uri></graphic></fig></tp:treatment-sec></tp:taxon-treatment>
